# Supplementary material for: Deep Profiling of Mouse Splenic Architecture with CODEX Multiplexed Imaging
Source: Cell. 2018 Aug 9;174(4):968–981.e15. doi: 10.1016/j.cell.2018.07.010 (PMC6086938; doi:10.1016/j.cell.2018.07.010)
Supplement: Table S1. List of CODEX Antibodies and Oligonucleotides, Related to Figures 2 and 3 — Excel file with four spreadsheets corresponding to multidimensional staining experiments performed in the study (CODEX panel for cell spreads) List of 24 antibodies (23 DNA conjugated + CD45 FITC for counterstain), upper and lower nucleotides used for CODEX staining of isolated splenocytes. (CODEX panel for spleen tissue) List of 30 antibodies (28 DNA conjugated + CD45 FITC and NKp46 PacBlue), upper and lower nucleotides used for comparative CODEX staining of normal BALBc and lupus afflicted MRL/lpr spleen sections. (CYTOF panel for spleen cells) List of 23 metal conjugated antibodies antibodies used in CyTOF analysis of isolated splenocytes. (Activator driven CODEX panels) List of 22 antibodies (22 DNA conjugated + CD45 FITC for counterstain), upper, lower and activator nucleotides used for activator driven CODEX staining of isolated splenocytes (see exp. Schematics in Figure S2). [file mmc1.xlsx]

## Sheet: CODEX panel for cell spreads
antibody	upper strand oligo	lower strand oligo
CD3	ATAGCAGTCCAGCCGAACGGTAGCATCTTGCAGAA	TTTTATTCTGCAAGATGCTACCGTTCGGz
CD19	ATAGCAGTCCAGCCGAACGGTAGCATCTTGCAGAA	TTTTGTTCTGCAAGATGCTACCGTTCGGz
IgM	ATAGCAGTCCAGCCGAACGGTAGCATCTTGCAGAA	TTTTAtTTCTGCAAGATGCTACCGTTCGGz
TCR	ATAGCAGTCCAGCCGAACGGTAGCATCTTGCAGAA	TTTTGtTTCTGCAAGATGCTACCGTTCGGz
Ly6C	ATAGCAGTCCAGCCGAACGGTAGCATCTTGCAGAA	TTTTACtTTCTGCAAGATGCTACCGTTCGGz
CD106	ATAGCAGTCCAGCCGAACGGTAGCATCTTGCAGAA	TTTTGCtTTCTGCAAGATGCTACCGTTCGGz
CD11c	ATAGCAGTCCAGCCGAACGGTAGCATCTTGCAGAA	TTTTATCtTTCTGCAAGATGCTACCGTTCGGz
CD79b	ATAGCAGTCCAGCCGAACGGTAGCATCTTGCAGAA	TTTTGTCtTTCTGCAAGATGCTACCGTTCGGz
CD11b	ATAGCAGTCCAGCCGAACGGTAGCATCTTGCAGAA	TTTTACcTCtTTCTGCAAGATGCTACCGTTCGGz
CD27	ATAGCAGTCCAGCCGAACGGTAGCATCTTGCAGAA	TTTTGCcTCtTTCTGCAAGATGCTACCGTTCGGz
CD16/32	ATAGCAGTCCAGCCGAACGGTAGCATCTTGCAGAA	TTTTAtttCcTCtTTCTGCAAGATGCTACCGTTCGGz
Ter119	ATAGCAGTCCAGCCGAACGGTAGCATCTTGCAGAA	TTTTGtttCcTCtTTCTGCAAGATGCTACCGTTCGGz
CD8	ATAGCAGTCCAGCCGAACGGTAGCATCTTGCAGAA	TTTTAcctttCcTCtTTCTGCAAGATGCTACCGTTCGGz
IgD	ATAGCAGTCCAGCCGAACGGTAGCATCTTGCAGAA	TTTTGcctttCcTCtTTCTGCAAGATGCTACCGTTCGGz
CD4	ATAGCAGTCCAGCCGAACGGTAGCATCTTGCAGAA	TTTTAttcctttCcTCtTTCTGCAAGATGCTACCGTTCGGz
CD5	ATAGCAGTCCAGCCGAACGGTAGCATCTTGCAGAA	TTTTGttcctttCcTCtTTCTGCAAGATGCTACCGTTCGGz
CD38	ATAGCAGTCCAGCCGAACGGTAGCATCTTGCAGAA	TTTTActtcctttCcTCtTTCTGCAAGATGCTACCGTTCGGz
F4/80	ATAGCAGTCCAGCCGAACGGTAGCATCTTGCAGAA	TTTTGcttcctttCcTCtTTCTGCAAGATGCTACCGTTCGGz
Ly6G	ATAGCAGTCCAGCCGAACGGTAGCATCTTGCAGAA	TTTTAtcttcctttCcTCtTTCTGCAAGATGCTACCGTTCGGz
CD71	ATAGCAGTCCAGCCGAACGGTAGCATCTTGCAGAA	TTTTGtcttcctttCcTCtTTCTGCAAGATGCTACCGTTCGGz
CD90	ATAGCAGTCCAGCCGAACGGTAGCATCTTGCAGAA	TTTTAcctcttcctttCcTCtTTCTGCAAGATGCTACCGTTCGGz
B220	ATAGCAGTCCAGCCGAACGGTAGCATCTTGCAGAA	TTTTGcctcttcctttCcTCtTTCTGCAAGATGCTACCGTTCGGz
MHCII	ATAGCAGTCCAGCCGAACGGTAGCATCTTGCAGAA	TTTTAtcctcttcctttCcTCtTTCTGCAAGATGCTACCGTTCGGz
CD45	FITC	z stands for ddC

## Sheet: CODEX panel for spleen tissue
antibody	upper strand oligo	lower strand oligo
TCR	ATAGCAGTCCAGCCGAACGGTAGCATCTTGCAGAA	TTTTATTCTGCAAGATGCTACCGTTCGGz
Ly6C	ATAGCAGTCCAGCCGAACGGTAGCATCTTGCAGAA	TTTTGTTCTGCAAGATGCTACCGTTCGGz
CD19	ATAGCAGTCCAGCCGAACGGTAGCATCTTGCAGAA	TTTTAtTTCTGCAAGATGCTACCGTTCGGz
Ly6G	ATAGCAGTCCAGCCGAACGGTAGCATCTTGCAGAA	TTTTGtTTCTGCAAGATGCTACCGTTCGGz
CD106	ATAGCAGTCCAGCCGAACGGTAGCATCTTGCAGAA	TTTTACtTTCTGCAAGATGCTACCGTTCGGz
CD169	ATAGCAGTCCAGCCGAACGGTAGCATCTTGCAGAA	TTTTGCtTTCTGCAAGATGCTACCGTTCGGz
CD16/32	ATAGCAGTCCAGCCGAACGGTAGCATCTTGCAGAA	TTTTATCtTTCTGCAAGATGCTACCGTTCGGz
CD3	ATAGCAGTCCAGCCGAACGGTAGCATCTTGCAGAA	TTTTGTCtTTCTGCAAGATGCTACCGTTCGGz
CD90	ATAGCAGTCCAGCCGAACGGTAGCATCTTGCAGAA	TTTTACcTCtTTCTGCAAGATGCTACCGTTCGGz
CD8a	ATAGCAGTCCAGCCGAACGGTAGCATCTTGCAGAA	TTTTGCcTCtTTCTGCAAGATGCTACCGTTCGGz
CD11c	ATAGCAGTCCAGCCGAACGGTAGCATCTTGCAGAA	TTTTAtttCcTCtTTCTGCAAGATGCTACCGTTCGGz
F4/80	ATAGCAGTCCAGCCGAACGGTAGCATCTTGCAGAA	TTTTGtttCcTCtTTCTGCAAGATGCTACCGTTCGGz
CD11b	ATAGCAGTCCAGCCGAACGGTAGCATCTTGCAGAA	TTTTAcctttCcTCtTTCTGCAAGATGCTACCGTTCGGz
Ter119	ATAGCAGTCCAGCCGAACGGTAGCATCTTGCAGAA	TTTTGcctttCcTCtTTCTGCAAGATGCTACCGTTCGGz
CD27	ATAGCAGTCCAGCCGAACGGTAGCATCTTGCAGAA	TTTTAttcctttCcTCtTTCTGCAAGATGCTACCGTTCGGz
IgD	ATAGCAGTCCAGCCGAACGGTAGCATCTTGCAGAA	TTTTGttcctttCcTCtTTCTGCAAGATGCTACCGTTCGGz
CD79b	ATAGCAGTCCAGCCGAACGGTAGCATCTTGCAGAA	TTTTActtcctttCcTCtTTCTGCAAGATGCTACCGTTCGGz
CD5	ATAGCAGTCCAGCCGAACGGTAGCATCTTGCAGAA	TTTTGcttcctttCcTCtTTCTGCAAGATGCTACCGTTCGGz
CD31	ATAGCAGTCCAGCCGAACGGTAGCATCTTGCAGAA	TTTTAtcttcctttCcTCtTTCTGCAAGATGCTACCGTTCGGz
CD71	ATAGCAGTCCAGCCGAACGGTAGCATCTTGCAGAA	TTTTGtcttcctttCcTCtTTCTGCAAGATGCTACCGTTCGGz
IgM	ATAGCAGTCCAGCCGAACGGTAGCATCTTGCAGAA	TTTTAcctcttcctttCcTCtTTCTGCAAGATGCTACCGTTCGGz
CD4	ATAGCAGTCCAGCCGAACGGTAGCATCTTGCAGAA	TTTTGcctcttcctttCcTCtTTCTGCAAGATGCTACCGTTCGGz
ERTR7	ATAGCAGTCCAGCCGAACGGTAGCATCTTGCAGAA	TTTTAtcctcttcctttCcTCtTTCTGCAAGATGCTACCGTTCGGz
B220	ATAGCAGTCCAGCCGAACGGTAGCATCTTGCAGAA	TTTTGtcctcttcctttCcTCtTTCTGCAAGATGCTACCGTTCGGz
CD35	ATAGCAGTCCAGCCGAACGGTAGCATCTTGCAGAA	TTTTActcctcttcctttCcTCtTTCTGCAAGATGCTACCGTTCGGz
MHCII	ATAGCAGTCCAGCCGAACGGTAGCATCTTGCAGAA	TTTTGctcctcttcctttCcTCtTTCTGCAAGATGCTACCGTTCGGz
CD44	ATAGCAGTCCAGCCGAACGGTAGCATCTTGCAGAA	TTTTAtctcctcttcctttCcTCtTTCTGCAAGATGCTACCGTTCGGz
CD21/35	ATAGCAGTCCAGCCGAACGGTAGCATCTTGCAGAA	TTTTGtctcctcttcctttCcTCtTTCTGCAAGATGCTACCGTTCGGz
	z stands for ddC
CD45	FITC
NKp46	PacBlue

## Sheet: CYTOF panel for spleen cells
	isotope tag	antibody
1	Pr141Di	Ly-6G
2	Nd142Di	CD11c
3	Nd143Di	Ly-6C
4	Nd144Di	CD79b
5	Nd145Di	CD4
6	Nd146Di	CD8
7	Pm147Di	CD71
8	Nd148Di	CD11b
9	Nd150Di	IgD
10	Eu153Di	CD16-32
11	Gd156Di	CD90.2
12	Gd158Di	CD106
13	Tb159Di	F480
14	Gd160Di	CD5
15	Dy162Di	Ter119
16	Dy164Di	CD19
17	Ho165Di	CD3
18	Er168Di	IgM
19	Tm169Di	TCRb
20	Er170Di	CD27
21	Yb174Di	MHCII-IA
22	Lu175Di	CD38
23	Lu176Di	B220
24	Ir191Di	DNA1
25	Ir193Di	DNA2

## Sheet:  activator driven CODEX panels
panel	cycle	antibody	upper strand oligo	lower strand oligo	activator sequence
1	1	CD23	ATAGCAGTCCAGCCGAACGGTAGCATCTTGCAGACCz	TTTTAATGTGCCGAATCTAAGCGGTCTGCAAGATGCTACCGTTCGGTA	ATGTGCCGAATCTAAG
1	1	CD19	ATAGCAGTCCAGCCGAACGGTAGCATCTTGCAGACCz	TTTTGATGTGCCGAATCTAAGCGGTCTGCAAGATGCTACCGTTCGGTA	ATGTGCCGAATCTAAG
1	2	Ly6G	ATAGCAGTCCAGCCGAACGGTAGCATCTTGCAGACCz	TTTTATATGTGCCGAATCTAAGCGGTCTGCAAGATGCTACCGTTCGGTA	ATGTGCCGAATCTAAG
1	2	CD169	ATAGCAGTCCAGCCGAACGGTAGCATCTTGCAGACCz	TTTTGTATGTGCCGAATCTAAGCGGTCTGCAAGATGCTACCGTTCGGTA	ATGTGCCGAATCTAAG
1	3	CD16/32	ATAGCAGTCCAGCCGAACGGTAGCATCTTGCAGACCz	TTTTACcTATGTGCCGAATCTAAGCGGTCTGCAAGATGCTACCGTTCGGTA	ATGTGCCGAATCTAAG
1	3	CD3	ATAGCAGTCCAGCCGAACGGTAGCATCTTGCAGACCz	TTTTGCcTATGTGCCGAATCTAAGCGGTCTGCAAGATGCTACCGTTCGGTA	ATGTGCCGAATCTAAG
1	4	CD90	ATAGCAGTCCAGCCGAACGGTAGCATCTTGCAGACCz	TTTTAtttCcTATGTGCCGAATCTAAGCGGTCTGCAAGATGCTACCGTTCGGTA	ATGTGCCGAATCTAAG
1	4	CD8a	ATAGCAGTCCAGCCGAACGGTAGCATCTTGCAGACCz	TTTTGtttCcTATGTGCCGAATCTAAGCGGTCTGCAAGATGCTACCGTTCGGTA	ATGTGCCGAATCTAAG
1	5	Ly6C	ATAGCAGTCCAGCCGAACGGTAGCATCTTGCAGACCz	TTTTAcctttCcTATGTGCCGAATCTAAGCGGTCTGCAAGATGCTACCGTTCGGTA	ATGTGCCGAATCTAAG
1	5	CD38	ATAGCAGTCCAGCCGAACGGTAGCATCTTGCAGACCz	TTTTGcctttCcTATGTGCCGAATCTAAGCGGTCTGCAAGATGCTACCGTTCGGTA	ATGTGCCGAATCTAAG
1	6	CD11b	ATAGCAGTCCAGCCGAACGGTAGCATCTTGCAGACCz	TTTTAttcctttCcTATGTGCCGAATCTAAGCGGTCTGCAAGATGCTACCGTTCGGTA	ATGTGCCGAATCTAAG
1	6	Ter119	ATAGCAGTCCAGCCGAACGGTAGCATCTTGCAGACCz	TTTTGttcctttCcTATGTGCCGAATCTAAGCGGTCTGCAAGATGCTACCGTTCGGTA	ATGTGCCGAATCTAAG
1	7	TCRb	ATAGCAGTCCAGCCGAACGGTAGCATCTTGCAGACCz	TTTTActtcctttCcTATGTGCCGAATCTAAGCGGTCTGCAAGATGCTACCGTTCGGTA	ATGTGCCGAATCTAAG
1	7	IgD	ATAGCAGTCCAGCCGAACGGTAGCATCTTGCAGACCz	TTTTGcttcctttCcTATGTGCCGAATCTAAGCGGTCTGCAAGATGCTACCGTTCGGTA	ATGTGCCGAATCTAAG
1	8	CD79b	ATAGCAGTCCAGCCGAACGGTAGCATCTTGCAGACCz	TTTTAtcttcctttCcTATGTGCCGAATCTAAGCGGTCTGCAAGATGCTACCGTTCGGTA	ATGTGCCGAATCTAAG
1	8	CD5	ATAGCAGTCCAGCCGAACGGTAGCATCTTGCAGACCz	TTTTGtcttcctttCcTATGTGCCGAATCTAAGCGGTCTGCAAGATGCTACCGTTCGGTA	ATGTGCCGAATCTAAG
1	9	CD31	ATAGCAGTCCAGCCGAACGGTAGCATCTTGCAGACCz	TTTTAcctcttcctttCcTATGTGCCGAATCTAAGCGGTCTGCAAGATGCTACCGTTCGGTA	ATGTGCCGAATCTAAG
1	9	CD71	ATAGCAGTCCAGCCGAACGGTAGCATCTTGCAGACCz	TTTTGcctcttcctttCcTATGTGCCGAATCTAAGCGGTCTGCAAGATGCTACCGTTCGGTA	ATGTGCCGAATCTAAG
1	10	IgM	ATAGCAGTCCAGCCGAACGGTAGCATCTTGCAGACCz	TTTTAtcctcttcctttCcTATGTGCCGAATCTAAGCGGTCTGCAAGATGCTACCGTTCGGTA	ATGTGCCGAATCTAAG
1	10	CD4	ATAGCAGTCCAGCCGAACGGTAGCATCTTGCAGACCz	TTTTGtcctcttcctttCcTATGTGCCGAATCTAAGCGGTCTGCAAGATGCTACCGTTCGGTA	ATGTGCCGAATCTAAG
1	11	CD106	ATAGCAGTCCAGCCGAACGGTAGCATCTTGCAGACCz	TTTTActcctcttcctttCcTATGTGCCGAATCTAAGCGGTCTGCAAGATGCTACCGTTCGGTA	ATGTGCCGAATCTAAG
1	11	B220	ATAGCAGTCCAGCCGAACGGTAGCATCTTGCAGACCz	TTTTGctcctcttcctttCcTATGTGCCGAATCTAAGCGGTCTGCAAGATGCTACCGTTCGGTA	ATGTGCCGAATCTAAG
1	12	blank	ATAGCAGTCCAGCCGAACGGTAGCATCTTGCAGACCz	TTTTAtctcctcttcctttCcTATGTGCCGAATCTAAGCGGTCTGCAAGATGCTACCGTTCGGTA	ATGTGCCGAATCTAAG
1	12	blank	ATAGCAGTCCAGCCGAACGGTAGCATCTTGCAGACCz	TTTTGtctcctcttcctttCcTATGTGCCGAATCTAAGCGGTCTGCAAGATGCTACCGTTCGGTA	ATGTGCCGAATCTAAG
2	13	CD23	ATAGCAGTCCAGCCGAACGGTAGCATCTTGCAGACCz	TTTTACtATCACTTAGCTACGCGGTCTGCAAGATGCTACCGTTCGGTA	CGTAGCTAAGTGATAG
2	13	CD19	ATAGCAGTCCAGCCGAACGGTAGCATCTTGCAGACCz	TTTTGCtATCACTTAGCTACGCGGTCTGCAAGATGCTACCGTTCGGTA	CGTAGCTAAGTGATAG
2	14	Ly6G	ATAGCAGTCCAGCCGAACGGTAGCATCTTGCAGACCz	TTTTATCtATCACTTAGCTACGCGGTCTGCAAGATGCTACCGTTCGGTA	CGTAGCTAAGTGATAG
2	14	CD169	ATAGCAGTCCAGCCGAACGGTAGCATCTTGCAGACCz	TTTTGTCtATCACTTAGCTACGCGGTCTGCAAGATGCTACCGTTCGGTA	CGTAGCTAAGTGATAG
2	15	CD16/32	ATAGCAGTCCAGCCGAACGGTAGCATCTTGCAGACCz	TTTTACcTCtATCACTTAGCTACGCGGTCTGCAAGATGCTACCGTTCGGTA	CGTAGCTAAGTGATAG
2	15	CD3	ATAGCAGTCCAGCCGAACGGTAGCATCTTGCAGACCz	TTTTGCcTCtATCACTTAGCTACGCGGTCTGCAAGATGCTACCGTTCGGTA	CGTAGCTAAGTGATAG
2	16	CD90	ATAGCAGTCCAGCCGAACGGTAGCATCTTGCAGACCz	TTTTAtttCcTCtATCACTTAGCTACGCGGTCTGCAAGATGCTACCGTTCGGTA	CGTAGCTAAGTGATAG
2	16	CD8a	ATAGCAGTCCAGCCGAACGGTAGCATCTTGCAGACCz	TTTTGtttCcTCtATCACTTAGCTACGCGGTCTGCAAGATGCTACCGTTCGGTA	CGTAGCTAAGTGATAG
2	17	Ly6C	ATAGCAGTCCAGCCGAACGGTAGCATCTTGCAGACCz	TTTTAcctttCcTCtATCACTTAGCTACGCGGTCTGCAAGATGCTACCGTTCGGTA	CGTAGCTAAGTGATAG
2	17	CD38	ATAGCAGTCCAGCCGAACGGTAGCATCTTGCAGACCz	TTTTGcctttCcTCtATCACTTAGCTACGCGGTCTGCAAGATGCTACCGTTCGGTA	CGTAGCTAAGTGATAG
2	18	CD11b	ATAGCAGTCCAGCCGAACGGTAGCATCTTGCAGACCz	TTTTAttcctttCcTCtATCACTTAGCTACGCGGTCTGCAAGATGCTACCGTTCGGTA	CGTAGCTAAGTGATAG
2	18	Ter119	ATAGCAGTCCAGCCGAACGGTAGCATCTTGCAGACCz	TTTTGttcctttCcTCtATCACTTAGCTACGCGGTCTGCAAGATGCTACCGTTCGGTA	CGTAGCTAAGTGATAG
2	19	TCRb	ATAGCAGTCCAGCCGAACGGTAGCATCTTGCAGACCz	TTTTActtcctttCcTCtATCACTTAGCTACGCGGTCTGCAAGATGCTACCGTTCGGTA	CGTAGCTAAGTGATAG
2	19	IgD	ATAGCAGTCCAGCCGAACGGTAGCATCTTGCAGACCz	TTTTGcttcctttCcTCtATCACTTAGCTACGCGGTCTGCAAGATGCTACCGTTCGGTA	CGTAGCTAAGTGATAG
2	20	CD79b	ATAGCAGTCCAGCCGAACGGTAGCATCTTGCAGACCz	TTTTAtcttcctttCcTCtATCACTTAGCTACGCGGTCTGCAAGATGCTACCGTTCGGTA	CGTAGCTAAGTGATAG
2	20	CD5	ATAGCAGTCCAGCCGAACGGTAGCATCTTGCAGACCz	TTTTGtcttcctttCcTCtATCACTTAGCTACGCGGTCTGCAAGATGCTACCGTTCGGTA	CGTAGCTAAGTGATAG
2	21	CD31	ATAGCAGTCCAGCCGAACGGTAGCATCTTGCAGACCz	TTTTAcctcttcctttCcTCtATCACTTAGCTACGCGGTCTGCAAGATGCTACCGTTCGGTA	CGTAGCTAAGTGATAG
2	21	CD71	ATAGCAGTCCAGCCGAACGGTAGCATCTTGCAGACCz	TTTTGcctcttcctttCcTCtATCACTTAGCTACGCGGTCTGCAAGATGCTACCGTTCGGTA	CGTAGCTAAGTGATAG
2	22	IgM	ATAGCAGTCCAGCCGAACGGTAGCATCTTGCAGACCz	TTTTAtcctcttcctttCcTCtATCACTTAGCTACGCGGTCTGCAAGATGCTACCGTTCGGTA	CGTAGCTAAGTGATAG
2	22	CD4	ATAGCAGTCCAGCCGAACGGTAGCATCTTGCAGACCz	TTTTGtcctcttcctttCcTCtATCACTTAGCTACGCGGTCTGCAAGATGCTACCGTTCGGTA	CGTAGCTAAGTGATAG
2	23	CD106	ATAGCAGTCCAGCCGAACGGTAGCATCTTGCAGACCz	TTTTActcctcttcctttCcTCtATCACTTAGCTACGCGGTCTGCAAGATGCTACCGTTCGGTA	CGTAGCTAAGTGATAG
2	23	B220	ATAGCAGTCCAGCCGAACGGTAGCATCTTGCAGACCz	TTTTGctcctcttcctttCcTCtATCACTTAGCTACGCGGTCTGCAAGATGCTACCGTTCGGTA	CGTAGCTAAGTGATAG
2	24	blank	ATAGCAGTCCAGCCGAACGGTAGCATCTTGCAGACCz	TTTTAtctcctcttcctttCcTCtATCACTTAGCTACGCGGTCTGCAAGATGCTACCGTTCGGTA	CGTAGCTAAGTGATAG
2	24	blank	ATAGCAGTCCAGCCGAACGGTAGCATCTTGCAGACCz	TTTTGtctcctcttcctttCcTCtATCACTTAGCTACGCGGTCTGCAAGATGCTACCGTTCGGTA	CGTAGCTAAGTGATAG
3	25	CD23	ATAGCAGTCCAGCCGAACGGTAGCATCTTGCAGACCz	TTTTACGTGCTATGGACTTAGCGGTCTGCAAGATGCTACCGTTCGGTA	CGTGCTATGGACTTAG
3	25	CD19	ATAGCAGTCCAGCCGAACGGTAGCATCTTGCAGACCz	TTTTGCGTGCTATGGACTTAGCGGTCTGCAAGATGCTACCGTTCGGTA	CGTGCTATGGACTTAG
3	26	Ly6G	ATAGCAGTCCAGCCGAACGGTAGCATCTTGCAGACCz	TTTTATCGTGCTATGGACTTAGCGGTCTGCAAGATGCTACCGTTCGGTA	CGTGCTATGGACTTAG
3	26	CD169	ATAGCAGTCCAGCCGAACGGTAGCATCTTGCAGACCz	TTTTGTCGTGCTATGGACTTAGCGGTCTGCAAGATGCTACCGTTCGGTA	CGTGCTATGGACTTAG
3	27	CD16/32	ATAGCAGTCCAGCCGAACGGTAGCATCTTGCAGACCz	TTTTACcTCGTGCTATGGACTTAGCGGTCTGCAAGATGCTACCGTTCGGTA	CGTGCTATGGACTTAG
3	27	CD3	ATAGCAGTCCAGCCGAACGGTAGCATCTTGCAGACCz	TTTTGCcTCGTGCTATGGACTTAGCGGTCTGCAAGATGCTACCGTTCGGTA	CGTGCTATGGACTTAG
3	28	CD90	ATAGCAGTCCAGCCGAACGGTAGCATCTTGCAGACCz	TTTTAtttCcTCGTGCTATGGACTTAGCGGTCTGCAAGATGCTACCGTTCGGTA	CGTGCTATGGACTTAG
3	28	CD8a	ATAGCAGTCCAGCCGAACGGTAGCATCTTGCAGACCz	TTTTGtttCcTCGTGCTATGGACTTAGCGGTCTGCAAGATGCTACCGTTCGGTA	CGTGCTATGGACTTAG
3	29	Ly6C	ATAGCAGTCCAGCCGAACGGTAGCATCTTGCAGACCz	TTTTAcctttCcTCGTGCTATGGACTTAGCGGTCTGCAAGATGCTACCGTTCGGTA	CGTGCTATGGACTTAG
3	29	CD38	ATAGCAGTCCAGCCGAACGGTAGCATCTTGCAGACCz	TTTTGcctttCcTCGTGCTATGGACTTAGCGGTCTGCAAGATGCTACCGTTCGGTA	CGTGCTATGGACTTAG
3	30	CD11b	ATAGCAGTCCAGCCGAACGGTAGCATCTTGCAGACCz	TTTTAttcctttCcTCGTGCTATGGACTTAGCGGTCTGCAAGATGCTACCGTTCGGTA	CGTGCTATGGACTTAG
3	30	Ter119	ATAGCAGTCCAGCCGAACGGTAGCATCTTGCAGACCz	TTTTGttcctttCcTCGTGCTATGGACTTAGCGGTCTGCAAGATGCTACCGTTCGGTA	CGTGCTATGGACTTAG
3	31	TCRb	ATAGCAGTCCAGCCGAACGGTAGCATCTTGCAGACCz	TTTTActtcctttCcTCGTGCTATGGACTTAGCGGTCTGCAAGATGCTACCGTTCGGTA	CGTGCTATGGACTTAG
3	31	IgD	ATAGCAGTCCAGCCGAACGGTAGCATCTTGCAGACCz	TTTTGcttcctttCcTCGTGCTATGGACTTAGCGGTCTGCAAGATGCTACCGTTCGGTA	CGTGCTATGGACTTAG
3	32	CD79b	ATAGCAGTCCAGCCGAACGGTAGCATCTTGCAGACCz	TTTTAtcttcctttCcTCGTGCTATGGACTTAGCGGTCTGCAAGATGCTACCGTTCGGTA	CGTGCTATGGACTTAG
3	32	CD5	ATAGCAGTCCAGCCGAACGGTAGCATCTTGCAGACCz	TTTTGtcttcctttCcTCGTGCTATGGACTTAGCGGTCTGCAAGATGCTACCGTTCGGTA	CGTGCTATGGACTTAG
3	33	CD31	ATAGCAGTCCAGCCGAACGGTAGCATCTTGCAGACCz	TTTTAcctcttcctttCcTCGTGCTATGGACTTAGCGGTCTGCAAGATGCTACCGTTCGGTA	CGTGCTATGGACTTAG
3	33	CD71	ATAGCAGTCCAGCCGAACGGTAGCATCTTGCAGACCz	TTTTGcctcttcctttCcTCGTGCTATGGACTTAGCGGTCTGCAAGATGCTACCGTTCGGTA	CGTGCTATGGACTTAG
3	34	IgM	ATAGCAGTCCAGCCGAACGGTAGCATCTTGCAGACCz	TTTTAtcctcttcctttCcTCGTGCTATGGACTTAGCGGTCTGCAAGATGCTACCGTTCGGTA	CGTGCTATGGACTTAG
3	34	CD4	ATAGCAGTCCAGCCGAACGGTAGCATCTTGCAGACCz	TTTTGtcctcttcctttCcTCGTGCTATGGACTTAGCGGTCTGCAAGATGCTACCGTTCGGTA	CGTGCTATGGACTTAG
3	35	CD106	ATAGCAGTCCAGCCGAACGGTAGCATCTTGCAGACCz	TTTTActcctcttcctttCcTCGTGCTATGGACTTAGCGGTCTGCAAGATGCTACCGTTCGGTA	CGTGCTATGGACTTAG
3	35	B220	ATAGCAGTCCAGCCGAACGGTAGCATCTTGCAGACCz	TTTTGctcctcttcctttCcTCGTGCTATGGACTTAGCGGTCTGCAAGATGCTACCGTTCGGTA	CGTGCTATGGACTTAG
3	36	blank	ATAGCAGTCCAGCCGAACGGTAGCATCTTGCAGACCz	TTTTAtctcctcttcctttCcTCGTGCTATGGACTTAGCGGTCTGCAAGATGCTACCGTTCGGTA	CGTGCTATGGACTTAG
3	36	blank	ATAGCAGTCCAGCCGAACGGTAGCATCTTGCAGACCz	TTTTGtctcctcttcctttCcTCGTGCTATGGACTTAGCGGTCTGCAAGATGCTACCGTTCGGTA	CGTGCTATGGACTTAG
z equals to ddC
