# Supplementary material for: Deep Profiling of Mouse Splenic Architecture with CODEX Multiplexed Imaging
Source: Cell. 2018 Aug 9;174(4):968–981.e15. doi: 10.1016/j.cell.2018.07.010 (PMC6086938; doi:10.1016/j.cell.2018.07.010)
Supplement: Table S2. X-Shift Cluster Annotations and Cell Counts, Related to Figure 3 — Excel file with 58 clusters identified by X-shift analysis, their annotations and resulting across dataset counts for 27 imaging phenotypes identified in this study [file mmc2.xlsx]

## Sheet: cluster annotation
X-shift cluster ID	Imaging phenotype (cell type)
9626	plasma cells
9593	plasma cells
9641	noid
9644	noid
9605	noid
9615	megakaryocytes
9602	marginal zone mphs
9604	marginal zone mphs
9620	marginal zone mphs
9609	granulocytes
9589	granulocytes
9613	erythroblasts
9618	erythroblasts
9607	erythroblasts
9599	dirt
9624	dirt
9616	dirt
9598	dirt
9636	dirt
9630	dirt
9642	dirt
9631	dirt
9594	dirt
9603	dirt
9627	dirt
9634	dirt
9625	dirt
9610	dirt
9633	dirt
9622	dirt
9612	dirt
9621	dirt
9623	dirt
9588	dirt
9601	capsule
9628	CD4(+)MHCII(+)
9592	NK cells
9587	NK cells
9597	FDCs
9596	F4/80(+) mphs
9595	F4/80(+) mphs
9638	ERTR7(+) stroma
9611	CD4(-)CD8(+)cDC
9637	CD8(+) T cells
9643	CD4(+)CD8(-)cDC
9619	CD4(+) T cells
9632	CD3(+) other markers (-)
9629	CD31(hi) vascular
9590	CD4(-)CD8(-) cDC
9635	CD106(+)CD16/32(+)CD31(-)Ly6C(-) stroma
9639	CD106(+)CD16/32(-)Ly6C(+)CD31(+)
9608	CD106(+)CD16/32(+)CD31(+) stroma
9617	CD106(-)CD16/32(+)Ly6C(+)CD31(-)
9614	CD106(-)CD16/32(-)Ly6C(+)CD31(+) stroma
9591	B220(+) DN T cells
9600	CD11c(+) B cells
9606	B cells
9640	B cells

## Sheet: cell counts
Imaging phenotype/cell type	BALBc #1	BALBc #2	BALBc #3	MRL/lpr #4	MRL/lpr #5	MRL/lpr #6	MRL/lpr #7	MRL/lpr #8	MRL/lpr #9
CD3(+) other markers (-)	109	109	114	396	253	447	413	378	138
erythroblasts	3630	4471	4152	16228	20026	11732	20764	11087	6708
megakaryocytes	105	63	54	278	380	216	209	190	157
granulocytes	774	1070	664	3433	2767	2742	3336	3029	2609
CD106(-)D16/32(-)Ly6C(+)CD31(-)	102	154	85	815	762	1148	882	896	1420
CD106(+)CD16/32(+)CD31(-)Ly6C(-) stroma	1843	1538	1128	2593	2554	4573	1623	3859	8060
CD4(-)CD8(+)cDC	209	220	118	1338	1876	1350	1582	1292	1226
CD4(+)CD8(-)cDC	766	690	704	1844	2661	1318	2055	1737	2418
CD4(+)MHCII(+)	131	49	161	151	209	75	312	149	84
ERTR7(+) stroma	2122	2285	2068	2640	1824	1748	1539	1437	5888
CD31(hi) vascular	96	128	187	77	128	211	180	111	138
CD106(+)CD16/32(-)Ly6C(+)CD31(+)	716	693	788	748	850	414	330	860	377
NK cells	677	700	547	873	617	409	434	587	451
no id	687	515	634	977	512	725	536	1007	869
CD106(+)CD16/32(+)CD31(+) stroma	1067	958	1136	1088	523	966	660	650	927
CD8(+) T cells	7157	7232	8326	2507	5133	5852	12628	5661	9361
CD4(+) T cells	16403	15313	18123	5682	9462	15829	17965	14103	16443
F4/80(+) mphs	6712	8598	6251	2505	1655	2596	2019	1288	1292
capsule	173	303	319	70	13	17	12	28	37
marginal zone mphs	1302	962	1351	657	224	183	48	302	20
B cells	35168	33544	32451	28542	15195	20015	10475	14204	2195
FDCs	1560	1279	629	468	79	63	14	136	8
CD11c(+) B cells	209	260	147	97	60	80	68	72	33
plasma cells	280	371	342	163	210	1071	295	1288	484
CD4(-)CD8(-) cDC	56	107	50	183	78	123	93	891	401
B220(+) DN T cells	327	309	441	1092	1385	4419	1476	14015	17561
CD106(-)CD16/32(-)Ly6C(+)CD31(+) stroma	1	4	3	39	188	79	72	52	43
