# Supplementary material for: Deep Profiling of Mouse Splenic Architecture with CODEX Multiplexed Imaging
Source: Cell. 2018 Aug 9;174(4):968–981.e15. doi: 10.1016/j.cell.2018.07.010 (PMC6086938; doi:10.1016/j.cell.2018.07.010)
Supplement: Table S3. Dynamics of Average Cell-Type-to-Cell-Type Interaction Frequency and Strength across the Dataset, Related to Figure 3G — Excel table with three spread sheets. Full data contains odds ratios; direct counts of interactions as well as various differential metrics for comparisons off frequency and strength of cell type to cell type interactions between early MRL and control (BALBc) and intermediate-late MRL and early MRL. Early versus control shows top candidate cell type pairs selected based on the change in strength (odds ratios) or frequency of interactions between early MRL spleen and control spleens. Late versus early shows top candidate cell type pairs selected based on the change in strength (odds ratios) or frequency of interactions between combined intermediate and late MRL spleens and early MRL spleens. [file mmc3.xlsx]

## Sheet: EarlyMRL vs BALBc control
GENOTYPE:			BALBc	BALBc	BALBc	MRL/lpr	MRL/lpr	MRL/lpr	MRL/lpr	MRL/lpr	MRL/lpr	BALBc	BALBc	BALBc	MRL/lpr	MRL/lpr	MRL/lpr	MRL/lpr	MRL/lpr	MRL/lpr	BALBc	BALBc	BALBc	MRL/lpr	MRL/lpr	MRL/lpr	MRL/lpr	MRL/lpr	MRL/lpr								MRL/lpr	MRL/lpr	MRL/lpr	MRL/lpr					BALBc	BALBc	BALBc	MRL/lpr	MRL/lpr
STAGE/condition:			control	control	control	early	early	early	int	int	late	control	control	control	early	early	early	int	int	late	control	control	control	early	early	early	int	int	late	early versus control	early versus control	early versus control	early versus control	Early MRL versus control	Early MRL versus control	Early MRL versus control	int	int	late	late and intermediate	late MRL vs early	late MRL vs early	late MRL vs early	late MRL vs early	control	control	control	early	early
IMAGING REPLICATE:			1	2	3	4	5	6	7	8	9	1	2	3	4	5	6	7	8	9	1	2	3	4	5	6	7	8	9								7	8	9						1	2	3	4	5
METRICS:	cell 1 cell type	cell 2 cell type	log(OddsRatio)	log(OddsRatio)	log(OddsRatio)	log(OddsRatio)	log(OddsRatio)	log(OddsRatio)	log(OddsRatio)	log(OddsRatio)	log(OddsRatio)	normalized interaction counts	normalized interaction counts	normalized interaction counts	normalized interaction counts	normalized interaction counts	normalized interaction counts	normalized interaction counts	normalized interaction counts	normalized interaction counts	interaction counts	interaction counts	interaction counts	interaction counts	interaction counts	interaction counts	interaction counts	interaction counts	interaction counts	T-test on log(OddsRatios)	FDR of T-test on log(OddsRatios)	T-test on normalized interaction counts	FDR of T-test on normalized interaction counts	absolute difference in interaction counts	difference in interaction counts	OddsRatios LogFold	counts z-norm to early MRL/lpr	counts z-norm to early MRL/lpr	counts z-norm to early MRL/lpr	chi2	chisq_pval	FDR on chisq_pval	absolute difference in interactions	difference in interactions	normalized cell type 1 count	normalized cell type 1 count	normalized cell type 1 count	normalized cell type 1 count	normalized cell type 1 count
Interactions where in early MRL vs BALBc comparisons FDR of T-test on log(OddsRatios) <0.05, absolute difference in interaction counts > 150 (coinciding direction of change in both variables)
OddsRatios LogFold>0	CD8(+) T cells	ERTR7(+) stroma	-0.716458	-0.87806	-0.959794	0.141658	-0.0250734	0.00421904	-0.51376	-0.188586	-0.775863	0.00151626	0.00141959	0.00136942	0.0018422	0.00248241	0.00234735	0.00244683	0.00150319	0.00592452	528	495	482	596	758	775	856	496	1906	0.000535172	0.0224772	0.0167683	0.0791716	208	208	0.891705	0.66034	-2.13594	10.9658	125.247	0	0	376.333	376.333	0.00644493	0.00642263	0.00784884	0.00232578	0.00568733
OddsRatios LogFold>0	CD4(+) T cells	ERTR7(+) stroma	-0.608633	-0.787618	-0.813378	-0.00100657	0.130795	-0.0022325	-0.233318	-0.401302	-0.434148	0.00387106	0.00329231	0.00345481	0.0036164	0.00533815	0.00629091	0.00460781	0.00302153	0.0146248	1348	1148	1216	1170	1630	2077	1612	997	4705	0.000566397	0.0214098	0.126583	0.228094	388.333	388.333	0.779062	-0.349683	-1.51989	7.0399	51.9926	3.006e-11	2.27253e-10	812.333	812.333	0.014771	0.0135992	0.0170844	0.00527128	0.0104838
Interactions where in early MRL vs BALBc comparisons with FDR of T-test on normalized interaction counts <0.05, absolute difference in interaction counts > 150
difference in interaction counts>0	CD4(-)CD8(+)cDC	CD106(+)CD16/32(+)Ly6C(-)CD31(-) stroma	1.28525	1.04355	1.2232	0.277995	0.215864	0.0396856	0.278185	0.243962	-0.107398	0.000287171	0.000197883	9.37572e-05	0.00110965	0.00162437	0.00146899	0.00071461	0.00143045	0.00207949	100	69	33	359	496	485	250	472	669	0.000586199	0.0201439	0.00174193	0.0360967	379.333	379.333	-1.00615	-2.59987	0.111556	2.56991	13.3762	0.00388978	0.012567	17	17	0.000188206	0.000195379	0.000111237	0.00124128	0.00207859
difference in interaction counts>0	B220(+) DN T cells	erythroblasts	-0.592086	-0.496655	-0.657385	-1.45209	-1.69544	-2.01932	-1.55695	-2.28409	-1.09229	0.00013497	0.000172072	0.000196038	0.00100765	0.00138858	0.00157803	0.00135776	0.00355189	0.00924424	47	60	69	326	424	521	475	1172	2974	0.00261654	0.0494527	0.00236378	0.0367371	365	365	-1.14024	0.113632	7.66665	27.2618	801.997	0	0	1116.67	1116.67	0.000294466	0.000274418	0.000415726	0.00101307	0.00153457
difference in interaction counts>0	granulocytes	erythroblasts	0.818491	0.536594	0.622184	0.14605	0.111271	0.560227	0.212132	0.672099	0.646224	0.00129227	0.00167484	0.00106258	0.0156278	0.0167841	0.0127999	0.017891	0.0146349	0.00778642	450	584	374	5056	5125	4226	6259	4829	2505	0.0811125	0.266613	0.000329753	0.0175711	4333	4333	-0.386574	1.376	-0.212569	-3.55377	14.5678	0.00222582	0.00757982	271.333	-271.333	0.000696992	0.00095025	0.000625946	0.00318485	0.00306582
difference in interaction counts>0	granulocytes	granulocytes	2.52018	2.37011	2.88289	1.63601	1.76136	1.88708	1.87483	2.04039	1.92254	0.00148754	0.0024721	0.00162512	0.0146511	0.0120387	0.0112067	0.0151269	0.0156198	0.0108233	518	862	572	4740	3676	3700	5292	5154	3482	0.00792485	0.0855884	0.000572728	0.0213627	3388	3388	-0.829578	1.38809	1.66238	-1.00648	5.70332	0.126971	0.280673	604	604	0.000696992	0.00095025	0.000625946	0.00318485	0.00306582
difference in interaction counts>0	erythroblasts	CD106(+)CD16/32(+)Ly6C(-)CD31(-) stroma	0.601352	0.514528	0.580037	0.0459844	-0.410351	0.122477	-0.265879	0.0635809	0.229583	0.00252423	0.0023832	0.00173877	0.0106607	0.00928773	0.01386	0.00544247	0.0102587	0.0159956	879	831	612	3449	2836	4576	1904	3385	5146	0.018517	0.129619	0.0027613	0.035516	2846.33	2846.33	-0.645936	-2.48365	-0.430834	2.01442	10.412	0.0153696	0.0453883	142	-142	0.00326884	0.00397063	0.00391405	0.015055	0.0221887
difference in interaction counts>0	B cells	CD4(-)CD8(+)cDC	-0.292921	-0.374564	-0.402707	-0.322178	-0.426011	-0.276667	-0.354788	-0.623275	-0.582743	0.00111997	0.00103817	0.00052845	0.00671971	0.00505323	0.00467653	0.00243253	0.00220023	0.000348135	390	362	186	2174	1543	1544	851	726	112	0.797491	0.876313	0.00218081	0.035367	1441	1441	0.0151124	-2.80564	-3.01928	-4.72264	39.291	1.50596e-08	9.33199e-08	1190.67	-1190.67	0.031669	0.0297899	0.0305912	0.0264789	0.0168359
difference in interaction counts>0	erythroblasts	CD106(-)CD16/32(+)Ly6C(+)CD31(-)	0.987224	0.746	0.789097	0.241177	0.0555466	0.608418	0.284064	0.687883	0.6825	0.000203891	0.000301126	0.000161944	0.00411404	0.0043917	0.00567605	0.00506516	0.00442774	0.00442629	71	105	57	1331	1341	1874	1772	1461	1424	0.0392435	0.185426	0.000734849	0.0228416	1437.67	1437.67	-0.53906	0.405479	-0.359432	-0.361173	0.42405	0.935231	0.979272	37	37	0.00326884	0.00397063	0.00391405	0.015055	0.0221887
difference in interaction counts>0	granulocytes	CD106(+)CD16/32(+)Ly6C(-)CD31(-) stroma	0.64103	0.429015	0.487766	0.715867	0.408609	0.342088	0.432928	0.559489	0.456647	0.000551368	0.000516216	0.00025286	0.0044015	0.0029016	0.00401019	0.00175508	0.00457624	0.00778642	192	180	89	1424	886	1324	614	1510	2505	0.82821	0.894467	0.00191381	0.0356925	1057.67	1057.67	-0.0304157	-2.59124	1.03488	5.16101	34.4215	1.61409e-07	8.59332e-07	331.667	331.667	0.000696992	0.00095025	0.000625946	0.00318485	0.00306582
difference in interaction counts>0	erythroblasts	CD106(+)CD16/32(+)Ly6C(-)CD31(+) stroma	0.86801	0.896695	0.998775	0.279993	0.427289	0.713057	0.476265	0.696906	0.806076	0.00190968	0.00217098	0.00266782	0.00565024	0.0044048	0.00525807	0.00463353	0.0032458	0.00324823	665	757	939	1828	1345	1736	1621	1071	1045	0.0282572	0.161837	0.00266319	0.0367915	849.333	849.333	-0.447714	-0.73939	-2.91865	-2.91484	17.5615	0.0005416	0.00196851	390.667	-390.667	0.00326884	0.00397063	0.00391405	0.015055	0.0221887
difference in interaction counts>0	CD106(-)CD16/32(+)Ly6C(+)CD31(-)	CD106(-)CD16/32(+)Ly6C(+)CD31(-)	2.38026	2.6396	2.93258	2.29706	2.59565	2.29346	2.78421	2.59757	2.06609	2.29737e-05	6.88288e-05	2.84113e-05	0.00162584	0.00212216	0.00300461	0.0026069	0.00241844	0.00375489	8	24	10	526	648	992	912	798	1208	0.246584	0.514966	0.00539942	0.0491216	708	708	-0.255424	0.50982	0.239952	2.1537	4.95591	0.175054	0.357678	250.667	250.667	9.18517e-05	0.000136765	8.01287e-05	0.000756089	0.00084429
difference in interaction counts>0	granulocytes	CD106(-)CD16/32(+)Ly6C(+)CD31(-)	1.17589	1.48744	1.22093	1.02686	1.26164	1.20059	1.18866	1.52418	1.0314	5.16907e-05	0.000149129	3.97758e-05	0.00190711	0.00202064	0.0023837	0.00200663	0.00277605	0.00243384	18	52	14	617	617	787	702	916	783	0.33394	0.612763	0.00016502	0.0123105	645.667	645.667	-0.131725	-0.390412	2.70035	1.32569	9.20174	0.0267255	0.0753897	126.667	126.667	0.000696992	0.00095025	0.000625946	0.00318485	0.00306582
difference in interaction counts>0	erythroblasts	CD3(+) other markers (-)	1.05196	0.538712	0.915657	0.376791	0.427657	0.653426	0.484874	0.665372	1.02022	0.00023548	0.00017494	0.000247178	0.00227493	0.00212871	0.00232312	0.00290418	0.00181231	0.000593695	82	61	87	736	650	767	1016	598	191	0.117213	0.351638	5.46286e-06	0.00101882	641	641	-0.349485	6.53805	-4.24671	-16.2835	325.933	0	0	116	-116	0.00326884	0.00397063	0.00391405	0.015055	0.0221887
difference in interaction counts>0	granulocytes	CD8(+) T cells	-0.823981	-0.573808	-0.753908	0.114463	-0.563862	-0.632486	-1.47682	-0.937477	-1.43724	0.000491062	0.000886171	0.000536973	0.00234293	0.00219421	0.00193846	0.0020152	0.0014941	0.00135213	171	309	189	758	670	640	705	493	435	0.226511	0.492076	0.000900046	0.0258244	466.333	466.333	0.356604	-0.700612	-3.24776	-3.94168	26.5756	7.22544e-06	3.41402e-05	145	-145	0.000696992	0.00095025	0.000625946	0.00318485	0.00306582
difference in interaction counts>0	granulocytes	CD4(+) T cells	-0.900698	-0.637932	-0.65432	-0.444831	-0.836107	-1.29725	-1.24155	-1.55815	-0.981088	0.00104243	0.00176087	0.00129271	0.00303221	0.00307517	0.00268961	0.00362736	0.00199718	0.00374245	363	614	455	981	939	888	1269	659	1204	0.648001	0.792701	0.00299187	0.034874	458.667	458.667	-0.128413	3.28938	-4.4258	3.83408	45.1078	8.77705e-10	5.92451e-09	108	108	0.000696992	0.00095025	0.000625946	0.00318485	0.00306582
difference in interaction counts>0	CD106(+)CD16/32(+)Ly6C(-)CD31(-) stroma	ERTR7(+) stroma	0.332332	0.277701	0.386475	0.26763	0.34355	0.230987	0.722087	0.0872426	0.150239	0.00112284	0.000963604	0.000715964	0.0021513	0.00179467	0.00229889	0.00108621	0.00135772	0.0129618	391	336	252	696	548	759	380	448	4170	0.322858	0.607166	0.00385101	0.0378007	341.333	341.333	-0.0514471	-3.83983	-2.79246	41.9707	1784.09	0	0	998.333	998.333	0.00165963	0.00136587	0.00106335	0.00240557	0.00282981
difference in interaction counts>0	granulocytes	CD4(-)CD8(+)cDC	0.131708	0.128679	0.053091	-0.304257	-0.426036	-0.219972	-0.386984	-0.547796	-0.465974	3.73322e-05	5.44895e-05	1.70468e-05	0.00082219	0.000916984	0.000675432	0.000748912	0.000503084	0.000466253	13	19	6	266	280	223	262	166	150	0.00293982	0.0505115	0.000415293	0.0172116	243.667	243.667	-0.421248	-0.459781	-2.47967	-2.7823	14.1013	0.0027704	0.00918608	63.6667	-63.6667	0.000696992	0.00095025	0.000625946	0.00318485	0.00306582
difference in interaction counts>0	CD4(-)CD8(+)cDC	ERTR7(+) stroma	0.157762	-0.295393	0.21028	0.0769784	-0.0581938	0.0911662	-0.00456194	0.00302202	-0.0800397	0.000106253	7.74325e-05	6.25048e-05	0.000921101	0.000874409	0.000590625	0.000508803	0.000415196	0.00155107	37	27	22	298	267	195	178	137	499	0.944366	0.962184	0.00237059	0.0353692	224.667	224.667	0.012434	-1.60231	-2.12568	4.22522	24.9384	1.59054e-05	7.24368e-05	18	18	0.000188206	0.000195379	0.000111237	0.00124128	0.00207859
difference in interaction counts<0	capsule	ERTR7(+) stroma	2.30918	1.54619	1.27163	1.0959	2.03415	1.27771	2.00651	1.58255	0.168652	0.000743772	0.000651006	0.000474468	0.00013291	4.91241e-05	2.42307e-05	2.85844e-05	4.24287e-05	5.90587e-05	259	227	167	43	15	8	10	14	19	0.601102	0.757389	0.0029243	0.0363588	195.667	-195.667	-0.239743	-0.705526	-0.462375	-0.170301	0.740559	0.863625	0.954533	7.66667	-7.66667	0.000155788	0.00026909	0.000300718	6.49401e-05	1.44039e-05
difference in interaction counts<0	F4/80(+) mphs	CD106(+)CD16/32(+)Ly6C(-)CD31(+) stroma	0.780324	0.729177	0.855657	0.12151	0.535828	0.536522	0.279489	0.339164	0.718413	0.00324216	0.00351887	0.00348606	0.000744917	0.000406093	0.00096923	0.000371597	0.000263664	0.000571937	1129	1227	1227	241	124	320	130	87	184	0.0524473	0.222754	0.000127898	0.0119264	966	-966	-0.390432	-1.18217	-1.56289	-0.475516	4.06627	0.254397	0.488132	94.6667	-94.6667	0.0060442	0.00763575	0.00589276	0.00232393	0.00183373
difference in interaction counts<0	marginal zone mphs	marginal zone mphs	2.2398	2.83805	2.50181	1.6116	2.24007	1.20962	-7.42087	2.21659	5.61716	0.00326226	0.00328084	0.00466513	0.000506914	0.000124448	2.42307e-05	0	0.000181837	2.48668e-05	1136	1144	1642	164	38	8	0	60	8	0.0724154	0.246604	0.00195296	0.0346883	1237.33	-1237.33	-0.839455	-0.857911	-0.144052	-0.760288	1.3348	0.720886	0.905299	47.3333	-47.3333	0.00117246	0.000854337	0.00127357	0.000609509	0.00024819
difference in interaction counts<0	F4/80(+) mphs	CD4(+) T cells	-1.02892	-0.907184	-0.966548	-0.286802	-0.507777	-0.8879	-0.7024	-0.7239	-0.742952	0.00809534	0.0109266	0.00894387	0.00259639	0.00256428	0.00383452	0.00378743	0.00196688	0.00235302	2819	3810	3148	840	783	1266	1325	649	757	0.0855454	0.274035	0.00251652	0.0361023	2296	-2296	0.406723	1.08941	-1.4242	-0.891056	4.00915	0.260478	0.492303	52.6667	-52.6667	0.0060442	0.00763575	0.00589276	0.00232393	0.00183373
difference in interaction counts<0	B cells	CD8(+) T cells	-0.994521	-0.922091	-1.14205	-0.28383	-0.642462	-0.636266	-1.21638	-0.728355	-0.78757	0.0189935	0.0197137	0.017811	0.0130901	0.0111774	0.0141508	0.00822374	0.00868577	0.00217274	6614	6874	6269	4235	3413	4672	2877	2866	699	0.0209654	0.129917	0.00426574	0.0407979	2479	-2479	0.498702	-3.0409	-2.73429	-7.05642	66.5164	2.37588e-14	1.99574e-13	1959.33	-1959.33	0.031669	0.0297899	0.0305912	0.0264789	0.0168359
difference in interaction counts<0	F4/80(+) mphs	F4/80(+) mphs	1.06596	0.955585	1.17171	0.792549	1.0426	1.04723	1.03333	1.16321	1.10643	0.0270802	0.0396397	0.0262406	0.00336913	0.00211561	0.0043373	0.00241824	0.001188	0.00117496	9430	13822	9236	1090	646	1432	846	392	378	0.37853	0.647441	0.00319519	0.0350531	9773.33	-9773.33	-0.103621	-0.76827	-1.87272	-1.88443	7.64837	0.0538662	0.135743	517.333	-517.333	0.0060442	0.00763575	0.00589276	0.00232393	0.00183373
difference in interaction counts<0	F4/80(+) mphs	B cells	-0.196801	-0.376481	-0.343436	-0.531049	-0.504425	-0.552171	-0.104799	-0.0610794	0.623607	0.0398019	0.0405918	0.029829	0.0102063	0.00413298	0.00678158	0.00400182	0.00385192	0.0012278	13860	14154	10499	3302	1262	2239	1400	1271	395	0.0171144	0.126848	0.00157138	0.0344779	10570	-10570	-0.223642	-0.997883	-1.04711	-1.90892	5.73618	0.125175	0.278331	1245.67	-1245.67	0.0060442	0.00763575	0.00589276	0.00232393	0.00183373
[truncated: 37 more columns]

## Sheet: LateIntMRL vs EarlyMRL
GENOTYPE:			BALBc	BALBc	BALBc	MRL/lpr	MRL/lpr	MRL/lpr	MRL/lpr	MRL/lpr	MRL/lpr	BALBc	BALBc	BALBc	MRL/lpr	MRL/lpr	MRL/lpr	MRL/lpr	MRL/lpr	MRL/lpr	BALBc	BALBc	BALBc	MRL/lpr	MRL/lpr	MRL/lpr	MRL/lpr	MRL/lpr	MRL/lpr								MRL/lpr	MRL/lpr	MRL/lpr	MRL/lpr					BALBc	BALBc	BALBc	MRL/lpr	MRL/lpr
STAGE/condition:			control	control	control	early	early	early	int	int	late	control	control	control	early	early	early	int	int	late	control	control	control	early	early	early	int	int	late	early versus control	early versus control	early versus control	early versus control	Early MRL versus control	Early MRL versus control	Early MRL versus control	int	int	late	late and intermediate	late MRL vs early	late MRL vs early	late MRL vs early	late MRL vs early	control	control	control	early	early
IMAGING REPLICATE:			1	2	3	4	5	6	7	8	9	1	2	3	4	5	6	7	8	9	1	2	3	4	5	6	7	8	9								7	8	9						1	2	3	4	5
METRICS:	cell 1 cell type	cell 2 cell type	log(OddsRatio)	log(OddsRatio)	log(OddsRatio)	log(OddsRatio)	log(OddsRatio)	log(OddsRatio)	log(OddsRatio)	log(OddsRatio)	log(OddsRatio)	normalized interaction counts	normalized interaction counts	normalized interaction counts	normalized interaction counts	normalized interaction counts	normalized interaction counts	normalized interaction counts	normalized interaction counts	normalized interaction counts	interaction counts	interaction counts	interaction counts	interaction counts	interaction counts	interaction counts	interaction counts	interaction counts	interaction counts	T-test on log(OddsRatios)	FDR of T-test on log(OddsRatios)	T-test on normalized interaction counts	FDR of T-test on normalized interaction counts	absolute difference in interactions	difference in interactions	OddsRatios LogFold	counts z-norm to early MRL/lpr	counts z-norm to early MRL/lpr	counts z-norm to early MRL/lpr	chi2	chisq_pval	FDR on chisq_pval	absolute difference in interactions	difference in interactions	normalized cell type 1 count	normalized cell type 1 count	normalized cell type 1 count	normalized cell type 1 count	normalized cell type 1 count
Interactions where in late and int MRL vs early MRL FDR on chisq_pval <0.05, absolute difference in interaction counts > 150
difference in interaction counts > 0	B220(+) DN T cells	B220(+) DN T cells	0.269846	1.62183	1.18355	2.1922	2.29036	1.94837	2.28986	1.21027	0.973505	2.87171e-05	9.75075e-05	0.000130692	0.00259639	0.00518751	0.0315121	0.0045392	0.148258	0.191126	10	34	46	840	1584	10404	1588	48920	61488	0.052907	0.222209	0.231684	0.34846	4246	4246	1.11857	-0.534998	8.44798	11.1274	195.473	0	0	33056	33056	0.000294466	0.000274418	0.000415726	0.00101307	0.00153457
difference in interaction counts > 0	CD8(+) T cells	CD8(+) T cells	1.07594	1.08177	1.03438	1.08836	1.29139	1.13154	1.10147	1.18636	1.19594	0.03071	0.0315867	0.0402815	0.00454368	0.0261537	0.0243095	0.100977	0.0234813	0.0676688	10694	11014	14178	1470	7986	8026	35326	7748	21770	0.169279	0.432348	0.103981	0.209649	6134.67	-6134.67	0.106397	6.89847	0.429531	4.11806	64.7319	5.72875e-14	4.60738e-13	15787.3	15787.3	0.00644493	0.00642263	0.00784884	0.00232578	0.00568733
difference in interaction counts > 0	CD4(+) T cells	CD8(+) T cells	0.834934	0.815734	0.74365	0.570526	0.825399	0.572747	0.464338	0.607857	0.400208	0.0553148	0.051289	0.0656357	0.00612934	0.0301982	0.0375001	0.0759659	0.0327398	0.05356	19262	17884	23102	1983	9221	12381	26576	10803	17231	0.186264	0.448457	0.0343322	0.115369	12221	-12221	-0.141882	3.12861	0.495309	1.76365	13.144	0.00433536	0.0138879	10341.7	10341.7	0.014771	0.0135992	0.0170844	0.00527128	0.0104838
difference in interaction counts > 0	B220(+) DN T cells	CD4(+) T cells	0.533465	0.414861	0.419287	0.72462	0.569272	0.232718	0.489933	-0.0519483	-0.205513	0.00187235	0.00145688	0.00250872	0.00311258	0.00631736	0.0201994	0.00912129	0.0420226	0.0548966	652	508	883	1007	1929	6669	3191	13866	17661	0.742129	0.844954	0.205604	0.318218	2520.67	2520.67	0.052999	-0.083144	3.5394	4.95686	37.1048	4.37242e-08	2.54273e-07	8371	8371	0.000294466	0.000274418	0.000415726	0.00101307	0.00153457
difference in interaction counts > 0	CD106(+)CD16/32(+)Ly6C(-)CD31(-) stroma	CD106(+)CD16/32(+)Ly6C(-)CD31(-) stroma	0.973831	1.12656	1.45597	1.074	1.43441	1.36834	1.67771	1.33918	1.12242	0.00186661	0.0015085	0.00113645	0.00474769	0.00754546	0.0187728	0.00298993	0.0128559	0.0472159	650	526	400	1536	2304	6198	1046	4242	15190	0.58551	0.747712	0.108092	0.213324	2820.67	2820.67	0.106795	-0.992271	0.336883	4.96589	25.7581	1.07167e-05	4.94012e-05	3480	3480	0.00165963	0.00136587	0.00106335	0.00240557	0.00282981
difference in interaction counts > 0	B220(+) DN T cells	CD8(+) T cells	0.641778	0.187431	0.214017	0.41397	0.153884	-0.24135	-0.209029	-0.507218	-0.635807	0.000910331	0.000547763	0.000937572	0.00100765	0.00226626	0.00466139	0.00318716	0.0107193	0.0203535	317	191	330	326	692	1539	1115	3537	6548	0.377225	0.648141	0.162172	0.272479	573	573	-0.238908	0.292045	4.3501	9.54065	110.033	0	0	2881	2881	0.000294466	0.000274418	0.000415726	0.00101307	0.00153457
difference in interaction counts > 0	CD4(+) T cells	CD106(+)CD16/32(+)Ly6C(-)CD31(-) stroma	-0.399015	-0.266455	-0.323599	0.149447	0.146242	-0.254531	-0.0542843	-0.136179	-0.279381	0.00417833	0.00371389	0.00307126	0.00414186	0.00765681	0.0127999	0.00583408	0.0106648	0.023524	1455	1295	1081	1340	2338	4226	2041	3519	7568	0.0695811	0.2529	0.147383	0.254509	1357.67	1357.67	0.343409	-0.543224	0.566143	3.51926	13.0008	0.00463481	0.0147223	1741.33	1741.33	0.014771	0.0135992	0.0170844	0.00527128	0.0104838
difference in interaction counts > 0	B220(+) DN T cells	B cells	-0.437993	-0.174038	-0.134194	0.131274	0.152231	-0.263109	0.0896676	-0.370662	0.0141425	0.00151626	0.00176661	0.00257974	0.00862991	0.00668743	0.0155531	0.00355304	0.0308396	0.00909814	528	616	908	2792	2042	5135	1243	10176	2927	0.197096	0.457069	0.0370613	0.120207	2639	2639	0.25554	-1.44567	4.40958	-0.255785	21.5998	7.90127e-05	0.000328207	1459	1459	0.000294466	0.000274418	0.000415726	0.00101307	0.00153457
difference in interaction counts > 0	B220(+) DN T cells	CD106(+)CD16/32(+)Ly6C(-)CD31(-) stroma	0.257408	0.239566	-0.371413	-0.0084378	0.0567223	-0.86181	0.273347	-0.975492	-1.32411	0.000160816	0.000123318	7.10282e-05	0.000680007	0.00102833	0.00195663	0.000666017	0.00460049	0.00886191	56	43	25	220	314	646	233	1518	2851	0.434749	0.636957	0.0446072	0.132051	352	352	-0.313029	-0.842001	5.12018	11.5778	160.971	0	0	1140.67	1140.67	0.000294466	0.000274418	0.000415726	0.00101307	0.00153457
difference in interaction counts > 0	B220(+) DN T cells	erythroblasts	-0.592086	-0.496655	-0.657385	-1.45209	-1.69544	-2.01932	-1.55695	-2.28409	-1.09229	0.00013497	0.000172072	0.000196038	0.00100765	0.00138858	0.00157803	0.00135776	0.00355189	0.00924424	47	60	69	326	424	521	475	1172	2974	0.00261654	0.0494527	0.00236378	0.0367371	365	365	-1.14024	0.113632	7.66665	27.2618	801.997	0	0	1116.67	1116.67	0.000294466	0.000274418	0.000415726	0.00101307	0.00153457
difference in interaction counts > 0	B220(+) DN T cells	ERTR7(+) stroma	-0.290259	-0.52111	-0.484177	-0.440119	-0.0692869	-0.633407	-0.476369	-1.15398	-0.846466	0.000106253	8.60361e-05	0.000116486	0.000448187	0.000641888	0.000938942	0.000297278	0.00142136	0.0103695	37	30	41	145	196	310	104	469	3336	0.791708	0.875046	0.0159952	0.07649	181	181	0.0509109	-1.53351	3.01404	39.2141	1549.18	0	0	1086	1086	0.000294466	0.000274418	0.000415726	0.00101307	0.00153457
difference in interaction counts > 0	ERTR7(+) stroma	ERTR7(+) stroma	2.2779	2.46192	2.54663	1.66537	2.52169	1.95303	2.19385	2.11896	1.1567	0.00897695	0.0127792	0.0113986	0.00883391	0.0112199	0.00491278	0.0044706	0.00382465	0.0257371	3126	4456	4012	2858	3426	1622	1564	1262	8280	0.221055	0.49443	0.272788	0.389846	1229.33	-1229.33	-0.38212	-1.20946	-1.4123	5.46854	33.3624	2.70085e-07	1.41795e-06	1066.67	1066.67	0.00191088	0.00202927	0.00194948	0.00244917	0.00202098
difference in interaction counts > 0	CD106(+)CD16/32(+)Ly6C(-)CD31(-) stroma	ERTR7(+) stroma	0.332332	0.277701	0.386475	0.26763	0.34355	0.230987	0.722087	0.0872426	0.150239	0.00112284	0.000963604	0.000715964	0.0021513	0.00179467	0.00229889	0.00108621	0.00135772	0.0129618	391	336	252	696	548	759	380	448	4170	0.322858	0.607166	0.00385101	0.0378007	341.333	341.333	-0.0514471	-3.83983	-2.79246	41.9707	1784.09	0	0	998.333	998.333	0.00165963	0.00136587	0.00106335	0.00240557	0.00282981
difference in interaction counts > 0	B220(+) DN T cells	CD4(+)CD8(-)cDC	-0.246684	0.166213	-0.179389	0.00311437	-0.0183591	-0.505385	0.17016	-0.782864	-0.371156	4.02039e-05	5.16216e-05	5.39814e-05	0.00049146	0.000992307	0.000805672	0.000757487	0.0025033	0.00684459	14	18	19	159	303	266	265	826	2202	0.699613	0.808727	0.00811683	0.0582226	225.667	225.667	-0.0869233	-0.0223591	6.87487	24.0262	624.522	0	0	855	855	0.000294466	0.000274418	0.000415726	0.00101307	0.00153457
difference in interaction counts > 0	CD4(+) T cells	ERTR7(+) stroma	-0.608633	-0.787618	-0.813378	-0.00100657	0.130795	-0.0022325	-0.233318	-0.401302	-0.434148	0.00387106	0.00329231	0.00345481	0.0036164	0.00533815	0.00629091	0.00460781	0.00302153	0.0146248	1348	1148	1216	1170	1630	2077	1612	997	4705	0.000566397	0.0214098	0.126583	0.228094	388.333	388.333	0.779062	-0.349683	-1.51989	7.0399	51.9926	3.006e-11	2.27253e-10	812.333	812.333	0.014771	0.0135992	0.0170844	0.00527128	0.0104838
difference in interaction counts > 0	B220(+) DN T cells	no id	0.0459179	0.322018	0.112138	-0.173856	0.170293	0.104688	0.155899	-0.128147	-0.134219	4.59473e-05	4.3018e-05	6.25048e-05	0.000210184	0.000219421	0.000781442	0.000185799	0.00267907	0.00295915	16	15	22	68	67	258	65	884	952	0.400411	0.63863	0.135021	0.240971	113.333	113.333	-0.126316	-0.66594	6.95451	7.81054	109.813	0	0	502.667	502.667	0.000294466	0.000274418	0.000415726	0.00101307	0.00153457
difference in interaction counts > 0	CD106(+)CD16/32(+)Ly6C(-)CD31(-) stroma	CD8(+) T cells	-0.472198	-0.381157	-0.394714	0.1514	-0.136178	-0.50713	-0.6484	-0.226499	-0.972224	0.00169431	0.00156299	0.0013126	0.00183293	0.00313739	0.0036861	0.00226389	0.0039186	0.00670782	590	545	462	593	958	1217	792	1293	2158	0.260987	0.533259	0.0720875	0.18168	390.333	390.333	0.252054	-0.652981	1.0853	4.01539	17.7276	0.000500573	0.00185506	491.667	491.667	0.00165963	0.00136587	0.00106335	0.00240557	0.00282981
difference in interaction counts > 0	B220(+) DN T cells	CD4(-)CD8(+)cDC	-0.486082	0.372465	-0.22946	0.182793	0.0670299	-0.308293	0.10632	-0.400994	-0.498171	8.61512e-06	2.00751e-05	8.52338e-06	0.00042655	0.000756511	0.00100558	0.000545962	0.00271847	0.00304929	3	7	3	138	231	332	191	897	981	0.763451	0.858882	0.0128948	0.0677432	229.333	229.333	0.0948691	-0.632058	6.84765	7.98664	111.076	0	0	456	456	0.000294466	0.000274418	0.000415726	0.00101307	0.00153457
difference in interaction counts > 0	CD4(-)CD8(-) cDC	CD4(+) T cells	0.661826	0.579827	0.149269	0.55001	0.451872	0.312242	-0.264905	0.136253	-0.0517996	0.000350348	0.000590781	0.000218767	0.000445096	0.000311119	0.00060274	0.000271552	0.00323065	0.00144227	122	206	77	144	95	199	95	1066	464	0.889702	0.931599	0.655106	0.708274	11	11	-0.0255993	-1.24295	19.029	6.77734	409.578	0	0	395.667	395.667	5.04284e-05	9.5025e-05	4.71345e-05	0.000169772	8.64234e-05
difference in interaction counts > 0	CD106(-)CD16/32(+)Ly6C(+)CD31(-)	CD106(+)CD16/32(+)Ly6C(-)CD31(-) stroma	0.617713	0.744926	0.445149	0.880866	0.627194	0.653614	0.827416	0.760845	0.736089	7.17927e-05	0.000103243	3.12524e-05	0.00124256	0.000998857	0.00231404	0.000686026	0.00166684	0.00564477	25	36	11	402	305	764	240	550	1816	0.375648	0.651353	0.023083	0.0946147	466.333	466.333	0.117962	-1.1898	0.212045	5.89754	36.2416	6.65732e-08	3.75592e-07	378.333	378.333	9.18517e-05	0.000136765	8.01287e-05	0.000756089	0.00084429
difference in interaction counts > 0	CD8(+) T cells	ERTR7(+) stroma	-0.716458	-0.87806	-0.959794	0.141658	-0.0250734	0.00421904	-0.51376	-0.188586	-0.775863	0.00151626	0.00141959	0.00136942	0.0018422	0.00248241	0.00234735	0.00244683	0.00150319	0.00592452	528	495	482	596	758	775	856	496	1906	0.000535172	0.0224772	0.0167683	0.0791716	208	208	0.891705	0.66034	-2.13594	10.9658	125.247	0	0	376.333	376.333	0.00644493	0.00642263	0.00784884	0.00232578	0.00568733
difference in interaction counts > 0	no id	CD4(+) T cells	0.211734	0.26532	0.20589	0.116818	0.419073	0.0550195	-0.0705576	0.22002	0.0650157	0.00271663	0.00203045	0.00282976	0.00146202	0.00191584	0.00265024	0.00180082	0.0038004	0.00337256	946	708	996	473	585	875	630	1254	1085	0.80125	0.877891	0.293091	0.407921	239	-239	-0.0306782	-0.347806	2.98702	2.27348	14.212	0.00263035	0.00879888	345.333	345.333	0.000618648	0.000457364	0.000597666	0.000906379	0.000567292
difference in interaction counts > 0	granulocytes	CD106(+)CD16/32(+)Ly6C(-)CD31(-) stroma	0.64103	0.429015	0.487766	0.715867	0.408609	0.342088	0.432928	0.559489	0.456647	0.000551368	0.000516216	0.00025286	0.0044015	0.0029016	0.00401019	0.00175508	0.00457624	0.00778642	192	180	89	1424	886	1324	614	1510	2505	0.82821	0.894467	0.00191381	0.0356925	1057.67	1057.67	-0.0304157	-2.59124	1.03488	5.16101	34.4215	1.61409e-07	8.59332e-07	331.667	331.667	0.000696992	0.00095025	0.000625946	0.00318485	0.00306582
difference in interaction counts > 0	B220(+) DN T cells	F4/80(+) mphs	-0.48451	-0.514095	-0.548532	-0.600606	-0.908965	-1.45232	-0.269815	-1.05583	-0.92755	0.000278556	0.000324069	0.000329571	0.000364731	0.00025217	0.000611826	0.000480218	0.00140924	0.00209503	97	113	116	118	77	202	168	465	674	0.131911	0.377744	0.409639	0.499331	23.6667	23.6667	-0.471583	0.383979	5.43373	9.16137	113.603	0	0	303.333	303.333	0.000294466	0.000274418	0.000415726	0.00101307	0.00153457
difference in interaction counts > 0	CD4(-)CD8(-) cDC	B220(+) DN T cells	-0.228265	1.10896	0.217607	0.320155	0.214036	-0.377923	-0.12376	-1.10385	0.108038	2.87171e-06	2.00751e-05	5.68225e-06	6.80007e-05	3.60244e-05	8.48076e-05	2.5726e-05	0.000933432	0.00181217	1	7	2	22	11	28	9	308	583	0.522951	0.703472	0.0249483	0.097955	17	17	-0.314011	-1.50185	35.1264	70.5856	6218.44	0	0	279.667	279.667	5.04284e-05	9.5025e-05	4.71345e-05	0.000169772	8.64234e-05
difference in interaction counts > 0	CD4(-)CD8(-) cDC	CD4(-)CD8(-) cDC	3.3678	0.923804	3.48569	2.78361	2.78906	2.87705	3.61644	2.2931	2.80065	1.72302e-05	5.73574e-06	1.70468e-05	0.000136001	2.61995e-05	6.05769e-05	6.86026e-05	0.00177595	0.00060302	6	2	6	44	8	20	24	586	194	0.801766	0.875917	0.135463	0.239467	19.3333	19.3333	0.224146	-0.100715	30.2979	9.4144	1006.61	0	0	244	244	5.04284e-05	9.5025e-05	4.71345e-05	0.000169772	8.64234e-05
difference in interaction counts > 0	granulocytes	B220(+) DN T cells	-0.578675	-0.438785	-0.283075	-1.19585	-1.00061	-2.42084	-1.24535	-3.30248	-1.50701	2.87171e-05	4.3018e-05	4.5458e-05	0.000275094	0.000383168	0.000245336	0.000297278	0.000348522	0.00236856	10	15	16	89	117	81	104	115	762	0.0709902	0.246186	0.00341764	0.0354106	82	82	-1.10559	-0.0540679	0.652457	28.5038	812.894	0	0	231.333	231.333	0.000696992	0.00095025	0.000625946	0.00318485	0.00306582
difference in interaction counts > 0	CD106(-)CD16/32(+)Ly6C(+)CD31(-)	ERTR7(+) stroma	0.5237	-0.103772	0.771993	0.41089	-0.0565	0.0339222	0.655981	0.45762	0.313807	7.46644e-05	6.5961e-05	7.95516e-05	0.00078819	0.000356969	0.000475528	0.000545962	0.000454594	0.00268562	26	23	28	255	109	157	191	150	864	0.418542	0.632835	0.0222009	0.0930444	148	148	-0.26787	0.0257359	-0.384407	9.63039	92.8928	0	0	228	228	9.18517e-05	0.000136765	8.01287e-05	0.000756089	0.00084429
difference in interaction counts > 0	ERTR7(+) stroma	CD4(+)CD8(-)cDC	0.544139	0.56633	0.611772	0.252961	0.544639	0.703499	0.659285	0.513731	0.227737	0.000574341	0.000579309	0.000562543	0.00151456	0.00228263	0.00106312	0.0012863	0.000933432	0.00417141	200	202	198	490	697	351	450	308	1342	0.610035	0.763553	0.0422268	0.13017	312.667	312.667	-0.073714	-0.541397	-1.1137	4.13791	18.6557	0.000322071	0.00122972	187.333	187.333	0.00191088	0.00202927	0.00194948	0.00244917	0.00202098
difference in interaction counts > 0	CD4(-)CD8(-) cDC	CD8(+) T cells	0.270781	0.0457813	0.018414	0.348625	-0.234123	0.185593	-0.388726	0.0964984	-0.425773	0.000103381	0.000163469	8.80749e-05	0.000160729	8.51485e-05	0.000196875	0.000168648	0.00124862	0.00056572	36	57	31	52	26	65	59	412	182	0.954405	0.969798	0.506402	0.581194	6.33333	6.33333	-0.0116271	0.36947	19.3125	7.33426	426.902	0	0	170	170	5.04284e-05	9.5025e-05	4.71345e-05	0.000169772	8.64234e-05
difference in interaction counts > 0	CD106(-)CD16/32(+)Ly6C(+)CD31(-)	CD4(+) T cells	-0.754448	-0.73813	-0.666057	-0.505469	-0.927872	-1.29261	-1.26679	-1.49524	-0.785044	0.000160816	0.000232297	0.000164785	0.000683098	0.000776161	0.00114187	0.000931852	0.000633401	0.00249601	56	81	58	221	237	377	326	209	803	0.455417	0.652074	0.00865521	0.0566385	213.333	213.333	-0.189104	0.26723	-0.963419	6.71694	46.1169	5.35601e-10	3.74921e-09	167.667	167.667	9.18517e-05	0.000136765	8.01287e-05	0.000756089	0.00084429
difference in interaction counts > 0	CD4(-)CD8(-) cDC	erythroblasts	-1.02839	-0.387931	-0.237078	-0.648399	-1.55586	-0.994743	-0.771238	-0.348791	-1.04851	1.43585e-05	6.5961e-05	3.40935e-05	0.000383277	8.84234e-05	0.000121154	0.000188657	0.00156683	0.000217585	5	23	12	124	27	40	66	517	70	0.224386	0.49601	0.1668	0.275294	50.3333	50.3333	-0.515199	-0.0554453	8.47203	0.123543	71.7936	1.77636e-15	1.56154e-14	154	154	5.04284e-05	9.5025e-05	4.71345e-05	0.000169772	8.64234e-05
difference in interaction counts > 0	no id	CD8(+) T cells	0.202663	0.249712	0.181424	-0.14369	0.0599217	-0.117464	-0.450026	-0.073593	-0.291677	0.00117453	0.000943529	0.00126714	0.000497642	0.000727037	0.000826874	0.000866108	0.00113951	0.00134592	409	329	446	161	222	273	303	376	433	0.0142503	0.114609	0.0315002	0.108792	176	-176	-0.278344	1.07965	2.69925	3.92192	23.833	2.70675e-05	0.000117604	152	152	0.000618648	0.000457364	0.000597666	0.000906379	0.000567292
difference in interaction counts < 0	granulocytes	erythroblasts	0.818491	0.536594	0.622184	0.14605	0.111271	0.560227	0.212132	0.672099	0.646224	0.00129227	0.00167484	0.00106258	0.0156278	0.0167841	0.0127999	0.017891	0.0146349	0.00778642	450	584	374	5056	5125	4226	6259	4829	2505	0.0811125	0.266613	0.000329753	0.0175711	4333	4333	-0.386574	1.376	-0.212569	-3.55377	14.5678	0.00222582	0.00757982	271.333	-271.333	0.000696992	0.00095025	0.000625946	0.00318485	0.00306582
difference in interaction counts < 0	B cells	CD106(-)CD16/32(+)Ly6C(+)CD31(-)	-0.387018	-0.330748	-0.345057	-1.14857	-0.932365	-1.24468	-1.63595	-1.23741	-1.01371	0.000496805	0.000762853	0.000406281	0.00180202	0.0012412	0.00151442	0.000374456	0.00082736	0.00026421	173	266	143	583	379	500	131	273	85	0.00130271	0.0328282	0.00767024	0.0596041	293.333	293.333	-0.754265	-4.08203	-2.46704	-4.47515	42.7761	2.7456e-09	1.78937e-08	324.333	-324.333	0.031669	0.0297899	0.0305912	0.0264789	0.0168359
difference in interaction counts < 0	erythroblasts	CD106(+)CD16/32(+)Ly6C(-)CD31(+) stroma	0.86801	0.896695	0.998775	0.279993	0.427289	0.713057	0.476265	0.696906	0.806076	0.00190968	0.00217098	0.00266782	0.00565024	0.0044048	0.00525807	0.00463353	0.0032458	0.00324823	665	757	939	1828	1345	1736	1621	1071	1045	0.0282572	0.161837	0.00266319	0.0367915	849.333	849.333	-0.447714	-0.73939	-2.91865	-2.91484	17.5615	0.0005416	0.00196851	390.667	-390.667	0.00326884	0.00397063	0.00391405	0.015055	0.0221887
difference in interaction counts < 0	B cells	CD4(-)CD8(+)cDC	-0.292921	-0.374564	-0.402707	-0.322178	-0.426011	-0.276667	-0.354788	-0.623275	-0.582743	0.00111997	0.00103817	0.00052845	0.00671971	0.00505323	0.00467653	0.00243253	0.00220023	0.000348135	390	362	186	2174	1543	1544	851	726	112	0.797491	0.876313	0.00218081	0.035367	1441	1441	0.0151124	-2.80564	-3.01928	-4.72264	39.291	1.50596e-08	9.33199e-08	1190.67	-1190.67	0.031669	0.0297899	0.0305912	0.0264789	0.0168359
difference in interaction counts < 0	F4/80(+) mphs	erythroblasts	0.973113	0.880868	1.08485	0.326622	0.17652	0.683956	0.302951	0.591487	0.9903	0.0133161	0.0191946	0.0159558	0.0136867	0.0107582	0.0137146	0.0119311	0.00577334	0.00544272	4637	6693	5616	4428	3285	4528	4174	1905	1751	0.0225096	0.132947	0.154913	0.262648	1568.33	-1568.33	-0.583911	-0.464239	-4.08884	-4.28344	35.282	1.06207e-07	5.90385e-07	1470.33	-1470.33	0.0060442	0.00763575	0.00589276	0.00232393	0.00183373
difference in interaction counts < 0	B cells	CD8(+) T cells	-0.994521	-0.922091	-1.14205	-0.28383	-0.642462	-0.636266	-1.21638	-0.728355	-0.78757	0.0189935	0.0197137	0.017811	0.0130901	0.0111774	0.0141508	0.00822374	0.00868577	0.00217274	6614	6874	6269	4235	3413	4672	2877	2866	699	0.0209654	0.129917	0.00426574	0.0407979	2479	-2479	0.498702	-3.0409	-2.73429	-7.05642	66.5164	2.37588e-14	1.99574e-13	1959.33	-1959.33	0.031669	0.0297899	0.0305912	0.0264789	0.0168359
difference in interaction counts < 0	B cells	CD4(+) T cells	-0.801848	-0.888108	-0.928253	-0.117649	-0.419578	-0.512173	-0.336959	-0.598079	-0.323541	0.0527848	0.0432102	0.0480662	0.0349956	0.0257017	0.0432125	0.0281899	0.0246026	0.00606128	18381	15067	16918	11322	7848	14267	9862	8118	1950	0.0138096	0.118637	0.0809651	0.189937	5643	-5643	0.522936	-0.735846	-1.14532	-3.26169	12.4918	0.00587494	0.0185061	4502.33	-4502.33	0.031669	0.0297899	0.0305912	0.0264789	0.0168359
difference in interaction counts < 0	B cells	B cells	0.407216	0.487652	0.538721	0.603485	1.2095	0.945667	1.54166	1.14527	2.24944	0.378342	0.373718	0.372767	0.36122	0.210526	0.234723	0.107237	0.141954	0.0105684	131748	130312	131204	116864	64284	77496	37516	46840	3400	0.0696996	0.250919	0.0857582	0.192698	44873.3	-44873.3	0.441689	-1.99668	-1.56769	-3.19119	16.6281	0.000842769	0.00300535	56962.7	-56962.7	0.031669	0.0297899	0.0305912	0.0264789	0.0168359
[truncated: 37 more columns]

## Sheet: full data
GENOTYPE:			BALBc	BALBc	BALBc	MRL/lpr	MRL/lpr	MRL/lpr	MRL/lpr	MRL/lpr	MRL/lpr	BALBc	BALBc	BALBc	MRL/lpr	MRL/lpr	MRL/lpr	MRL/lpr	MRL/lpr	MRL/lpr	BALBc	BALBc	BALBc	MRL/lpr	MRL/lpr	MRL/lpr	MRL/lpr	MRL/lpr	MRL/lpr								MRL/lpr	MRL/lpr	MRL/lpr	MRL/lpr					BALBc	BALBc	BALBc	MRL/lpr	MRL/lpr
STAGE/condition:			control	control	control	early	early	early	int	int	late	control	control	control	early	early	early	int	int	late	control	control	control	early	early	early	int	int	late	early versus control	early versus control	early versus control	early versus control	Early MRL versus control	Early MRL versus control	Early MRL versus control	int	int	late	late and intermediate	late MRL vs early	late MRL vs early	late MRL vs early	late MRL vs early	control	control	control	early	early
IMAGING REPLICATE:			1	2	3	4	5	6	7	8	9	1	2	3	4	5	6	7	8	9	1	2	3	4	5	6	7	8	9								7	8	9						1	2	3	4	5
METRICS:	cell 1 cell type	cell 2 cell type	log(OddsRatio)	log(OddsRatio)	log(OddsRatio)	log(OddsRatio)	log(OddsRatio)	log(OddsRatio)	log(OddsRatio)	log(OddsRatio)	log(OddsRatio)	normalized interaction counts	normalized interaction counts	normalized interaction counts	normalized interaction counts	normalized interaction counts	normalized interaction counts	normalized interaction counts	normalized interaction counts	normalized interaction counts	interaction counts	interaction counts	interaction counts	interaction counts	interaction counts	interaction counts	interaction counts	interaction counts	interaction counts	T-test on log(OddsRatios)	FDR of T-test on log(OddsRatios)	T-test on normalized interaction counts	FDR of T-test on normalized interaction counts	absolute difference in interactions	difference in interactions	OddsRatios LogFold	counts z-norm to early MRL/lpr	counts z-norm to early MRL/lpr	counts z-norm to early MRL/lpr	chi2	chisq_pval	FDR on chisq_pval	absolute difference in interactions	difference in interactions	normalized cell type 1 count	normalized cell type 1 count	normalized cell type 1 count	normalized cell type 1 count	normalized cell type 1 count
	CD8(+) T cells	ERTR7(+) stroma	-0.716458	-0.87806	-0.959794	0.141658	-0.0250734	0.00421904	-0.51376	-0.188586	-0.775863	0.00151626	0.00141959	0.00136942	0.0018422	0.00248241	0.00234735	0.00244683	0.00150319	0.00592452	528	495	482	596	758	775	856	496	1906	0.000535172	0.0224772	0.0167683	0.0791716	208	208	0.891705	0.66034	-2.13594	10.9658	125.247	0	0	376.333	376.333	0.00644493	0.00642263	0.00784884	0.00232578	0.00568733
	B220(+) DN T cells	erythroblasts	-0.592086	-0.496655	-0.657385	-1.45209	-1.69544	-2.01932	-1.55695	-2.28409	-1.09229	0.00013497	0.000172072	0.000196038	0.00100765	0.00138858	0.00157803	0.00135776	0.00355189	0.00924424	47	60	69	326	424	521	475	1172	2974	0.00261654	0.0494527	0.00236378	0.0367371	365	365	-1.14024	0.113632	7.66665	27.2618	801.997	0	0	1116.67	1116.67	0.000294466	0.000274418	0.000415726	0.00101307	0.00153457
	erythroblasts	CD3(+) other markers (-)	1.05196	0.538712	0.915657	0.376791	0.427657	0.653426	0.484874	0.665372	1.02022	0.00023548	0.00017494	0.000247178	0.00227493	0.00212871	0.00232312	0.00290418	0.00181231	0.000593695	82	61	87	736	650	767	1016	598	191	0.117213	0.351638	5.46286e-06	0.00101882	641	641	-0.349485	6.53805	-4.24671	-16.2835	325.933	0	0	116	-116	0.00326884	0.00397063	0.00391405	0.015055	0.0221887
	CD106(+)CD16/32(+)Ly6C(-)CD31(-) stroma	ERTR7(+) stroma	0.332332	0.277701	0.386475	0.26763	0.34355	0.230987	0.722087	0.0872426	0.150239	0.00112284	0.000963604	0.000715964	0.0021513	0.00179467	0.00229889	0.00108621	0.00135772	0.0129618	391	336	252	696	548	759	380	448	4170	0.322858	0.607166	0.00385101	0.0378007	341.333	341.333	-0.0514471	-3.83983	-2.79246	41.9707	1784.09	0	0	998.333	998.333	0.00165963	0.00136587	0.00106335	0.00240557	0.00282981
	CD106(-)CD16/32(+)Ly6C(+)CD31(-)	CD4(+)CD8(-)cDC	-0.33265	-0.431666	0.459628	-0.194342	-0.578661	-0.275317	-0.374242	-0.816064	-0.195756	1.14868e-05	1.43393e-05	1.98879e-05	0.000302912	0.000311119	0.000263509	0.000260118	0.000154562	0.000662079	4	5	7	98	95	87	91	51	213	0.462448	0.652259	4.90828e-05	0.00610263	88	88	-0.247877	-1.27284	-5.4202	14.5204	241.84	0	0	25	25	9.18517e-05	0.000136765	8.01287e-05	0.000756089	0.00084429
	granulocytes	B220(+) DN T cells	-0.578675	-0.438785	-0.283075	-1.19585	-1.00061	-2.42084	-1.24535	-3.30248	-1.50701	2.87171e-05	4.3018e-05	4.5458e-05	0.000275094	0.000383168	0.000245336	0.000297278	0.000348522	0.00236856	10	15	16	89	117	81	104	115	762	0.0709902	0.246186	0.00341764	0.0354106	82	82	-1.10559	-0.0540679	0.652457	28.5038	812.894	0	0	231.333	231.333	0.000696992	0.00095025	0.000625946	0.00318485	0.00306582
	CD4(-)CD8(-) cDC	CD106(+)CD16/32(+)Ly6C(-)CD31(-) stroma	0.744495	-0.0561606	0.370984	0.280267	0.756159	0.266169	0.577419	0.452023	-0.619053	4.30756e-05	3.15466e-05	1.70468e-05	0.000154547	0.000114623	0.000166586	5.71688e-05	0.00122134	0.000404086	15	11	6	50	35	55	20	403	130	0.787847	0.875901	0.00275288	0.0366723	36	36	0.0810921	-3.23834	39.5619	9.51589	1666.18	0	0	137.667	137.667	5.04284e-05	9.5025e-05	4.71345e-05	0.000169772	8.64234e-05
	CD4(-)CD8(-) cDC	ERTR7(+) stroma	-0.487338	-0.456835	-0.236476	0.0423359	1.07244	0.517304	0.411207	0.285426	-0.0846465	1.43585e-05	3.15466e-05	1.70468e-05	0.000123638	0.000111348	8.17788e-05	4.57351e-05	0.000381859	0.000500444	5	11	6	40	34	27	16	126	161	0.038241	0.182976	0.00332659	0.0354519	26.3333	26.3333	0.937576	-2.78184	12.8404	18.352	509.413	0	0	67.3333	67.3333	5.04284e-05	9.5025e-05	4.71345e-05	0.000169772	8.64234e-05
	B220(+) DN T cells	CD106(+)CD16/32(-)Ly6C(+)CD31(+)	0.219203	0.16311	-0.464156	-0.670297	-0.877828	-1.24925	-0.873307	-1.28254	-0.586781	6.03058e-05	5.16216e-05	4.5458e-05	0.000102001	0.000134273	0.000121154	4.28766e-05	0.000751595	0.000864122	21	18	16	33	41	40	15	248	278	0.0308078	0.168773	0.00294673	0.0354558	19.6667	19.6667	-0.905175	-4.69921	38.9693	45.9028	3647.76	0	0	142.333	142.333	0.000294466	0.000274418	0.000415726	0.00101307	0.00153457
	B220(+) DN T cells	CD106(+)CD16/32(+)Ly6C(-)CD31(+) stroma	-0.449695	-0.481246	-0.766419	-0.895606	-0.741731	-2.16187	-1.63557	-2.0739	-1.69273	4.59473e-05	3.72823e-05	4.82992e-05	0.000117456	9.49733e-05	0.000112067	4.00182e-05	0.000257603	0.000699379	16	13	17	38	29	37	14	85	225	0.203252	0.462827	0.00104653	0.0278824	19.3333	19.3333	-0.700615	-5.80563	12.731	50.367	2732.61	0	0	73.3333	73.3333	0.000294466	0.000274418	0.000415726	0.00101307	0.00153457
	CD31(hi) vascular	CD3(+) other markers (-)	0.958067	0.660339	-9.66727	0.733201	0.595993	-0.364118	-0.321628	-0.0334689	-0.349779	5.74341e-06	5.73574e-06	0	1.54547e-05	1.63747e-05	1.51442e-05	1.14338e-05	9.09187e-06	3.10835e-06	2	2	0	5	5	5	4	3	1	0.440262	0.640073	0.00371632	0.0374646	3.66667	3.66667	3.00465	-6.60112	-10.2608	-19.6114	533.468	0	0	2.33333	-2.33333	8.64486e-05	0.000113675	0.000176283	7.14341e-05	0.000141823
	CD11c(+) B cells	CD3(+) other markers (-)	-9.70563	-9.92434	-9.40596	-1.08488	-0.21108	-0.999428	-9.89912	0.0219064	-8.12931	0	0	0	3.09094e-06	3.27494e-06	3.02884e-06	0	6.06125e-06	0	0	0	0	1	1	1	0	2	0	9.41209e-06	0.00355777	1.85284e-06	0.000691111	1	1	8.91351	-24.4689	22.8913	-24.4689	1721.47	0	0	0.333333	-0.333333	0.000188206	0.000230902	0.000138575	8.99885e-05	6.64796e-05
	NK cells	B220(+) DN T cells	-0.369335	0.403789	-0.0969735	-0.467039	-0.655314	-1.33652	-0.290589	-1.52626	-1.0071	3.15888e-05	6.5961e-05	4.5458e-05	0.000145274	0.000121173	0.000109038	0.000100045	0.000400042	0.000671404	11	23	16	47	37	36	35	132	216	0.0832807	0.27138	0.0060512	0.0524907	23.3333	23.3333	-0.798784	-1.36174	14.9032	29.6157	1101.05	0	0	87.6667	87.6667	0.000609643	0.000621659	0.000515651	0.000809896	0.000683632
	CD4(+) T cells	CD106(+)CD16/32(-)Ly6C(+)CD31(+)	-0.256048	-0.479257	-0.517948	-0.314461	-0.892769	-0.577848	-0.732044	-0.648967	-0.371386	0.0018781	0.0013565	0.0017757	0.000757281	0.000900609	0.000845047	0.000600273	0.00141833	0.00100089	654	473	625	245	275	279	210	468	322	0.394573	0.640123	0.00714206	0.0579128	317.667	-317.667	-0.177275	-3.23865	8.08169	2.30509	81.1161	0	0	67	67	0.014771	0.0135992	0.0170844	0.00527128	0.0104838
	B220(+) DN T cells	CD4(+)CD8(-)cDC	-0.246684	0.166213	-0.179389	0.00311437	-0.0183591	-0.505385	0.17016	-0.782864	-0.371156	4.02039e-05	5.16216e-05	5.39814e-05	0.00049146	0.000992307	0.000805672	0.000757487	0.0025033	0.00684459	14	18	19	159	303	266	265	826	2202	0.699613	0.808727	0.00811683	0.0582226	225.667	225.667	-0.0869233	-0.0223591	6.87487	24.0262	624.522	0	0	855	855	0.000294466	0.000274418	0.000415726	0.00101307	0.00153457
	B220(+) DN T cells	marginal zone mphs	0.274772	0.816817	0.215508	0.473902	1.01106	0.568259	0.434004	0.26622	0.325831	0.000114868	0.000137658	0.000153421	0.000275094	0.000229246	0.000318029	2.28675e-05	0.00122134	0.000111901	40	48	54	89	70	105	8	403	36	0.381292	0.643431	0.00769138	0.0585487	40.6667	40.6667	0.248709	-5.65899	21.3341	-3.65371	500.517	0	0	61	61	0.000294466	0.000274418	0.000415726	0.00101307	0.00153457
	CD4(-)CD8(-) cDC	CD4(+)CD8(-)cDC	0.304955	1.60151	-0.261136	1.28949	1.55584	1.5099	1.28163	1.18651	0.950413	1.14868e-05	7.45646e-05	5.68225e-06	0.000302912	0.00026527	0.000166586	0.000145781	0.00114255	0.000578153	4	26	2	98	81	55	51	377	186	0.180431	0.442877	0.00977177	0.0607478	67.3333	67.3333	0.903298	-1.4082	12.7496	4.73313	186.939	0	0	126.667	126.667	5.04284e-05	9.5025e-05	4.71345e-05	0.000169772	8.64234e-05
	F4/80(+) mphs	CD4(-)CD8(+)cDC	-0.0573232	0.066327	0.219555	-0.359617	-0.31437	-0.320165	-0.222922	-0.367587	-0.443698	0.000272812	0.000415841	0.000190356	0.000568733	0.000615689	0.000578509	0.000537387	0.000257603	0.000236235	95	145	67	184	188	191	188	85	76	0.00743132	0.0826188	0.0119571	0.0665669	85.3333	85.3333	-0.407571	-2.02855	-13.3216	-14.1841	382.771	0	0	71.3333	-71.3333	0.0060442	0.00763575	0.00589276	0.00232393	0.00183373
	B220(+) DN T cells	CD4(-)CD8(+)cDC	-0.486082	0.372465	-0.22946	0.182793	0.0670299	-0.308293	0.10632	-0.400994	-0.498171	8.61512e-06	2.00751e-05	8.52338e-06	0.00042655	0.000756511	0.00100558	0.000545962	0.00271847	0.00304929	3	7	3	138	231	332	191	897	981	0.763451	0.858882	0.0128948	0.0677432	229.333	229.333	0.0948691	-0.632058	6.84765	7.98664	111.076	0	0	456	456	0.000294466	0.000274418	0.000415726	0.00101307	0.00153457
	B220(+) DN T cells	ERTR7(+) stroma	-0.290259	-0.52111	-0.484177	-0.440119	-0.0692869	-0.633407	-0.476369	-1.15398	-0.846466	0.000106253	8.60361e-05	0.000116486	0.000448187	0.000641888	0.000938942	0.000297278	0.00142136	0.0103695	37	30	41	145	196	310	104	469	3336	0.791708	0.875046	0.0159952	0.07649	181	181	0.0509109	-1.53351	3.01404	39.2141	1549.18	0	0	1086	1086	0.000294466	0.000274418	0.000415726	0.00101307	0.00153457
	CD106(-)CD16/32(+)Ly6C(+)CD31(-)	ERTR7(+) stroma	0.5237	-0.103772	0.771993	0.41089	-0.0565	0.0339222	0.655981	0.45762	0.313807	7.46644e-05	6.5961e-05	7.95516e-05	0.00078819	0.000356969	0.000475528	0.000545962	0.000454594	0.00268562	26	23	28	255	109	157	191	150	864	0.418542	0.632835	0.0222009	0.0930444	148	148	-0.26787	0.0257359	-0.384407	9.63039	92.8928	0	0	228	228	9.18517e-05	0.000136765	8.01287e-05	0.000756089	0.00084429
	B220(+) DN T cells	CD106(-)CD16/32(+)Ly6C(+)CD31(-)	0.232676	0.164824	-1.00745	-1.36434	-1.48206	-2.26504	-1.37784	-3.09843	-2.0447	8.61512e-06	1.14715e-05	2.84113e-06	5.5637e-05	6.54988e-05	0.000121154	6.86026e-05	0.000127286	0.000758438	3	4	1	18	20	40	24	42	244	0.0380072	0.184189	0.023633	0.0947863	23.3333	23.3333	-1.50049	-0.344248	1.317	19.1839	369.876	0	0	77.3333	77.3333	0.000294466	0.000274418	0.000415726	0.00101307	0.00153457
	CD4(-)CD8(-) cDC	B220(+) DN T cells	-0.228265	1.10896	0.217607	0.320155	0.214036	-0.377923	-0.12376	-1.10385	0.108038	2.87171e-06	2.00751e-05	5.68225e-06	6.80007e-05	3.60244e-05	8.48076e-05	2.5726e-05	0.000933432	0.00181217	1	7	2	22	11	28	9	308	583	0.522951	0.703472	0.0249483	0.097955	17	17	-0.314011	-1.50185	35.1264	70.5856	6218.44	0	0	279.667	279.667	5.04284e-05	9.5025e-05	4.71345e-05	0.000169772	8.64234e-05
	B220(+) DN T cells	CD4(+)MHCII(+)	-0.0115199	0.628484	0.922391	-0.00116822	-0.416809	-0.263823	-1.21598	-0.0761655	-0.106221	8.61512e-06	5.73574e-06	3.69347e-05	4.01822e-05	5.23991e-05	5.7548e-05	2.85844e-05	0.000439441	0.00030151	3	2	13	13	16	19	10	145	97	0.0698518	0.249094	0.0423984	0.129628	10	10	-0.740385	-2.40585	43.6574	28.1933	2706.62	0	0	68	68	0.000294466	0.000274418	0.000415726	0.00101307	0.00153457
	B220(+) DN T cells	CD106(+)CD16/32(+)Ly6C(-)CD31(-) stroma	0.257408	0.239566	-0.371413	-0.0084378	0.0567223	-0.86181	0.273347	-0.975492	-1.32411	0.000160816	0.000123318	7.10282e-05	0.000680007	0.00102833	0.00195663	0.000666017	0.00460049	0.00886191	56	43	25	220	314	646	233	1518	2851	0.434749	0.636957	0.0446072	0.132051	352	352	-0.313029	-0.842001	5.12018	11.5778	160.971	0	0	1140.67	1140.67	0.000294466	0.000274418	0.000415726	0.00101307	0.00153457
	plasma cells	CD11c(+) B cells	-0.73357	-0.838594	-1.2894	-0.199837	-9.22007	-11.0769	-9.56893	0.0377302	-0.186181	5.74341e-06	8.60361e-06	2.84113e-06	3.09094e-06	0	0	0	2.12144e-05	3.10835e-06	2	3	1	1	0	0	0	7	1	0.155439	0.408029	0.0742358	0.183377	1.66667	-1.66667	-5.87841	-0.57735	11.3104	1.16446	129.615	0	0	2.33333	2.33333	0.000252142	0.000329479	0.0003224	0.000151218	0.000232678
	CD4(-)CD8(-) cDC	megakaryocytes	-8.31307	0.740286	1.61952	-0.714701	-0.211463	-0.701238	0.32259	-0.329105	-1.55129	0	2.86787e-06	2.84113e-06	6.18188e-06	6.54988e-06	3.02884e-06	5.71688e-06	2.72756e-05	3.10835e-06	0	1	1	2	2	1	2	9	1	0.673626	0.803251	0.084514	0.193397	1	1	1.44195	0.239405	11.3785	-1.10839	130.757	0	0	2.33333	2.33333	5.04284e-05	9.5025e-05	4.71345e-05	0.000169772	8.64234e-05
	CD4(-)CD8(-) cDC	CD4(-)CD8(-) cDC	3.3678	0.923804	3.48569	2.78361	2.78906	2.87705	3.61644	2.2931	2.80065	1.72302e-05	5.73574e-06	1.70468e-05	0.000136001	2.61995e-05	6.05769e-05	6.86026e-05	0.00177595	0.00060302	6	2	6	44	8	20	24	586	194	0.801766	0.875917	0.135463	0.239467	19.3333	19.3333	0.224146	-0.100715	30.2979	9.4144	1006.61	0	0	244	244	5.04284e-05	9.5025e-05	4.71345e-05	0.000169772	8.64234e-05
	B220(+) DN T cells	no id	0.0459179	0.322018	0.112138	-0.173856	0.170293	0.104688	0.155899	-0.128147	-0.134219	4.59473e-05	4.3018e-05	6.25048e-05	0.000210184	0.000219421	0.000781442	0.000185799	0.00267907	0.00295915	16	15	22	68	67	258	65	884	952	0.400411	0.63863	0.135021	0.240971	113.333	113.333	-0.126316	-0.66594	6.95451	7.81054	109.813	0	0	502.667	502.667	0.000294466	0.000274418	0.000415726	0.00101307	0.00153457
	B220(+) DN T cells	CD106(-)CD16/32(-)Ly6C(+)CD31(+) stroma	-5.44405	-6.70107	-6.9597	-10.428	-1.46743	-1.10406	-0.682656	-2.059	-0.218187	0	0	0	0	1.63747e-05	2.72596e-05	1.14338e-05	2.12144e-05	0.000142984	0	0	0	0	5	9	4	7	46	0.545501	0.720977	0.140255	0.244463	4.66667	4.66667	2.03511	-0.226723	0.486065	9.36037	87.9041	0	0	14.3333	14.3333	0.000294466	0.000274418	0.000415726	0.00101307	0.00153457
	plasma cells	CD106(+)CD16/32(-)Ly6C(+)CD31(+)	0.32641	0.874994	-0.350328	-0.880895	-2.69399	-0.746555	0.109798	-0.0667208	-0.832038	5.74341e-05	0.000129054	3.97758e-05	1.23638e-05	3.27494e-06	4.84615e-05	2.28675e-05	0.000233358	1.86501e-05	20	45	14	4	1	16	8	77	6	0.0750677	0.253353	0.15192	0.259937	19.3333	-19.3333	-1.72417	0.0627928	8.86965	-0.113663	78.6875	0	0	23.3333	23.3333	0.000252142	0.000329479	0.0003224	0.000151218	0.000232678
	B220(+) DN T cells	CD8(+) T cells	0.641778	0.187431	0.214017	0.41397	0.153884	-0.24135	-0.209029	-0.507218	-0.635807	0.000910331	0.000547763	0.000937572	0.00100765	0.00226626	0.00466139	0.00318716	0.0107193	0.0203535	317	191	330	326	692	1539	1115	3537	6548	0.377225	0.648141	0.162172	0.272479	573	573	-0.238908	0.292045	4.3501	9.54065	110.033	0	0	2881	2881	0.000294466	0.000274418	0.000415726	0.00101307	0.00153457
	B220(+) DN T cells	FDCs	-1.99292	-1.95493	-1.21803	-0.389995	-0.597767	-0.393995	-9.602	-0.0989788	0.808007	1.43585e-05	1.14715e-05	1.70468e-05	8.34554e-05	1.63747e-05	4.24038e-05	0	0.000384889	6.83837e-05	5	4	6	27	5	14	0	127	22	0.00848552	0.0866899	0.166207	0.275534	10.3333	10.3333	1.26137	-1.40189	9.97878	0.620127	101.926	0	0	34.3333	34.3333	0.000294466	0.000274418	0.000415726	0.00101307	0.00153457
	B220(+) DN T cells	CD31(hi) vascular	0.563713	1.02776	-0.00639444	-0.504487	0.3352	-1.31514	-0.591557	-1.25795	-0.471578	1.14868e-05	2.29429e-05	1.70468e-05	1.23638e-05	6.87738e-05	5.7548e-05	3.14429e-05	0.000100011	0.000354352	4	8	6	4	21	19	11	33	114	0.143059	0.391857	0.173063	0.281888	8.66667	8.66667	-1.02317	-0.495166	1.80114	10.3189	109.97	0	0	38	38	0.000294466	0.000274418	0.000415726	0.00101307	0.00153457
	CD4(-)CD8(-) cDC	CD4(+)MHCII(+)	0.694318	-8.20748	0.527034	-0.102621	-0.295825	0.383276	-9.96954	-0.353248	-10.0983	2.87171e-06	0	2.84113e-06	6.18188e-06	3.27494e-06	3.02884e-06	0	2.12144e-05	0	1	0	1	2	1	1	0	7	0	0.474478	0.661818	0.179633	0.286338	0.666667	0.666667	2.32365	-2.37322	9.72378	-2.37322	105.816	0	0	1	1	5.04284e-05	9.5025e-05	4.71345e-05	0.000169772	8.64234e-05
	B220(+) DN T cells	B220(+) DN T cells	0.269846	1.62183	1.18355	2.1922	2.29036	1.94837	2.28986	1.21027	0.973505	2.87171e-05	9.75075e-05	0.000130692	0.00259639	0.00518751	0.0315121	0.0045392	0.148258	0.191126	10	34	46	840	1584	10404	1588	48920	61488	0.052907	0.222209	0.231684	0.34846	4246	4246	1.11857	-0.534998	8.44798	11.1274	195.473	0	0	33056	33056	0.000294466	0.000274418	0.000415726	0.00101307	0.00153457
	CD4(-)CD8(-) cDC	no id	-0.922193	0.0678514	-10.0197	0.0849987	-0.0422766	-1.16363	0.127203	0.08962	-0.021784	2.87171e-06	1.14715e-05	0	4.63641e-05	9.82482e-06	6.05769e-06	1.14338e-05	0.000212144	7.46004e-05	1	4	0	15	3	2	4	70	24	0.371734	0.650534	0.296389	0.410978	5	5	3.25106	-0.418407	8.59689	2.41885	79.9323	0	0	26	26	5.04284e-05	9.5025e-05	4.71345e-05	0.000169772	8.64234e-05
	CD4(-)CD8(-) cDC	plasma cells	-9.28271	0.0572785	-9.43857	-10.0816	0.81209	1.2642	-0.709187	1.05275	-0.590106	0	8.60361e-06	0	0	9.82482e-06	0.00010601	2.85844e-06	0.000742503	2.48668e-05	0	3	0	0	3	35	1	245	8	0.505215	0.686947	0.351683	0.457065	11.6667	11.6667	3.55288	-0.610382	12.017	-0.234651	144.835	0	0	72	72	5.04284e-05	9.5025e-05	4.71345e-05	0.000169772	8.64234e-05
	B220(+) DN T cells	F4/80(+) mphs	-0.48451	-0.514095	-0.548532	-0.600606	-0.908965	-1.45232	-0.269815	-1.05583	-0.92755	0.000278556	0.000324069	0.000329571	0.000364731	0.00025217	0.000611826	0.000480218	0.00140924	0.00209503	97	113	116	118	77	202	168	465	674	0.131911	0.377744	0.409639	0.499331	23.6667	23.6667	-0.471583	0.383979	5.43373	9.16137	113.603	0	0	303.333	303.333	0.000294466	0.000274418	0.000415726	0.00101307	0.00153457
	CD4(-)CD8(-) cDC	CD8(+) T cells	0.270781	0.0457813	0.018414	0.348625	-0.234123	0.185593	-0.388726	0.0964984	-0.425773	0.000103381	0.000163469	8.80749e-05	0.000160729	8.51485e-05	0.000196875	0.000168648	0.00124862	0.00056572	36	57	31	52	26	65	59	412	182	0.954405	0.969798	0.506402	0.581194	6.33333	6.33333	-0.0116271	0.36947	19.3125	7.33426	426.902	0	0	170	170	5.04284e-05	9.5025e-05	4.71345e-05	0.000169772	8.64234e-05
	CD4(-)CD8(-) cDC	CD4(+) T cells	0.661826	0.579827	0.149269	0.55001	0.451872	0.312242	-0.264905	0.136253	-0.0517996	0.000350348	0.000590781	0.000218767	0.000445096	0.000311119	0.00060274	0.000271552	0.00323065	0.00144227	122	206	77	144	95	199	95	1066	464	0.889702	0.931599	0.655106	0.708274	11	11	-0.0255993	-1.24295	19.029	6.77734	409.578	0	0	395.667	395.667	5.04284e-05	9.5025e-05	4.71345e-05	0.000169772	8.64234e-05
	CD4(-)CD8(-) cDC	CD31(hi) vascular	-8.22856	1.62533	-8.83901	-0.120399	-9.02619	0.0250574	-9.44043	0.83249	-1.41473	0	1.43393e-05	0	3.09094e-06	0	6.05769e-06	0	5.15206e-05	3.10835e-06	0	5	0	1	0	2	0	17	1	0.665578	0.808966	0.750995	0.789073	0.666667	-0.666667	2.1069	-1.00676	16.002	0.0194146	257.079	0	0	5	5	5.04284e-05	9.5025e-05	4.71345e-05	0.000169772	8.64234e-05
	CD4(-)CD8(-) cDC	erythroblasts	-1.02839	-0.387931	-0.237078	-0.648399	-1.55586	-0.994743	-0.771238	-0.348791	-1.04851	1.43585e-05	6.5961e-05	3.40935e-05	0.000383277	8.84234e-05	0.000121154	0.000188657	0.00156683	0.000217585	5	23	12	124	27	40	66	517	70	0.224386	0.49601	0.1668	0.275294	50.3333	50.3333	-0.515199	-0.0554453	8.47203	0.123543	71.7936	1.77636e-15	1.56154e-14	154	154	5.04284e-05	9.5025e-05	4.71345e-05	0.000169772	8.64234e-05
	granulocytes	CD4(-)CD8(-) cDC	0.309433	-0.469813	0.50015	-0.25062	-0.566711	-0.33347	0.0885091	-0.310074	-0.823652	1.14868e-05	1.43393e-05	1.13645e-05	0.000120547	3.27494e-05	5.45192e-05	7.1461e-05	0.000442471	0.000105684	4	5	4	39	10	18	25	146	34	0.185833	0.450289	0.0976326	0.203447	18	18	-0.496857	0.0478841	8.16271	0.796416	67.2664	1.64313e-14	1.4116e-13	46	46	0.000696992	0.00095025	0.000625946	0.00318485	0.00306582
	B cells	CD8(+) T cells	-0.994521	-0.922091	-1.14205	-0.28383	-0.642462	-0.636266	-1.21638	-0.728355	-0.78757	0.0189935	0.0197137	0.017811	0.0130901	0.0111774	0.0141508	0.00822374	0.00868577	0.00217274	6614	6874	6269	4235	3413	4672	2877	2866	699	0.0209654	0.129917	0.00426574	0.0407979	2479	-2479	0.498702	-3.0409	-2.73429	-7.05642	66.5164	2.37588e-14	1.99574e-13	1959.33	-1959.33	0.031669	0.0297899	0.0305912	0.0264789	0.0168359
	CD8(+) T cells	CD8(+) T cells	1.07594	1.08177	1.03438	1.08836	1.29139	1.13154	1.10147	1.18636	1.19594	0.03071	0.0315867	0.0402815	0.00454368	0.0261537	0.0243095	0.100977	0.0234813	0.0676688	10694	11014	14178	1470	7986	8026	35326	7748	21770	0.169279	0.432348	0.103981	0.209649	6134.67	-6134.67	0.106397	6.89847	0.429531	4.11806	64.7319	5.72875e-14	4.60738e-13	15787.3	15787.3	0.00644493	0.00642263	0.00784884	0.00232578	0.00568733
	NK cells	CD4(-)CD8(-) cDC	-10.1732	-0.970941	0.398577	0.161176	0.706699	0.463178	0.705209	0.215863	-0.979982	0	5.73574e-06	8.52338e-06	4.63641e-05	2.61995e-05	1.81731e-05	1.71506e-05	0.00014547	1.55418e-05	0	2	3	15	8	6	6	48	5	0.292413	0.581747	0.0435728	0.13107	8	8	4.02554	-0.901573	7.93309	-1.01234	64.7716	5.61773e-14	4.61631e-13	10	10	0.000609643	0.000621659	0.000515651	0.000809896	0.000683632
	CD106(-)CD16/32(+)Ly6C(+)CD31(-)	CD106(+)CD16/32(-)Ly6C(+)CD31(+)	0.420909	0.900217	0.192561	0.0514998	0.197807	0.487067	-0.85966	0.444239	-1.40058	2.29737e-05	5.44895e-05	1.70468e-05	0.000157638	0.000216146	0.000178702	2.5726e-05	0.000269726	3.10835e-05	8	19	6	51	66	59	9	89	10	0.349296	0.631741	0.00179583	0.035255	47.6667	47.6667	-0.259104	-5.34647	2.88737	-5.16568	63.6059	9.9698e-14	7.85122e-13	22.6667	-22.6667	9.18517e-05	0.000136765	8.01287e-05	0.000756089	0.00084429
	CD4(-)CD8(-) cDC	CD106(-)CD16/32(+)Ly6C(+)CD31(-)	0.938514	-9.36426	-8.04839	-0.404958	-1.58422	-11.5728	-0.187069	-0.556016	-1.10986	2.87171e-06	0	0	2.47275e-05	3.27494e-06	0	1.42922e-05	0.000103041	4.35169e-05	1	0	0	8	1	0	5	34	14	0.849569	0.907167	0.344041	0.450272	2.66667	2.66667	0.970719	0.369143	6.9768	2.54502	55.2891	5.95712e-12	4.5955e-11	14.6667	14.6667	5.04284e-05	9.5025e-05	4.71345e-05	0.000169772	8.64234e-05
	CD4(+) T cells	ERTR7(+) stroma	-0.608633	-0.787618	-0.813378	-0.00100657	0.130795	-0.0022325	-0.233318	-0.401302	-0.434148	0.00387106	0.00329231	0.00345481	0.0036164	0.00533815	0.00629091	0.00460781	0.00302153	0.0146248	1348	1148	1216	1170	1630	2077	1612	997	4705	0.000566397	0.0214098	0.126583	0.228094	388.333	388.333	0.779062	-0.349683	-1.51989	7.0399	51.9926	3.006e-11	2.27253e-10	812.333	812.333	0.014771	0.0135992	0.0170844	0.00527128	0.0104838
	CD11c(+) B cells	CD106(+)CD16/32(+)Ly6C(-)CD31(-) stroma	0.671025	0.205414	0.290536	-0.475481	-0.219771	-0.483351	-0.121692	0.360699	0.3289	0.000155072	0.000100375	4.5458e-05	3.70913e-05	3.27494e-05	5.14903e-05	2.00091e-05	8.78881e-05	8.70338e-05	54	35	16	12	10	17	7	29	28	0.00949193	0.0944197	0.136072	0.239409	22	-22	-0.781859	-2.08305	4.83637	4.74929	50.2854	6.94581e-11	5.14807e-10	8.33333	8.33333	0.000188206	0.000230902	0.000138575	8.99885e-05	6.64796e-05
	B220(+) DN T cells	CD3(+) other markers (-)	0.846503	0.72376	0.0824694	-0.348592	-0.89657	-1.25436	-1.02626	-1.18621	-0.904733	1.72302e-05	1.43393e-05	1.13645e-05	7.41826e-05	3.92993e-05	0.00013024	4.57351e-05	0.000360644	0.00022691	6	5	4	24	12	43	16	119	73	0.0174355	0.124352	0.0652468	0.170189	21.3333	21.3333	-1.38409	-0.773889	6.08994	3.17503	47.7672	2.38683e-10	1.73504e-09	43	43	0.000294466	0.000274418	0.000415726	0.00101307	0.00153457
	CD106(+)CD16/32(+)Ly6C(-)CD31(+) stroma	ERTR7(+) stroma	0.518751	0.203881	0.803538	-0.00167716	-0.336032	-0.0790187	0.0794234	0.015032	0.516141	0.000783976	0.000556367	0.00109668	0.00068928	0.000186672	0.000354375	0.000231534	0.000212144	0.00213233	273	194	386	223	57	117	81	70	686	0.031977	0.170244	0.135115	0.239991	152	-152	-0.647633	-0.697838	-0.773611	6.73012	46.3799	4.70878e-10	3.35834e-09	146.667	146.667	0.000960841	0.000850785	0.0010709	0.00100936	0.00057948
	CD106(-)CD16/32(+)Ly6C(+)CD31(-)	CD4(+) T cells	-0.754448	-0.73813	-0.666057	-0.505469	-0.927872	-1.29261	-1.26679	-1.49524	-0.785044	0.000160816	0.000232297	0.000164785	0.000683098	0.000776161	0.00114187	0.000931852	0.000633401	0.00249601	56	81	58	221	237	377	326	209	803	0.455417	0.652074	0.00865521	0.0566385	213.333	213.333	-0.189104	0.26723	-0.963419	6.71694	46.1169	5.35601e-10	3.74921e-09	167.667	167.667	9.18517e-05	0.000136765	8.01287e-05	0.000756089	0.00084429
	CD4(-)CD8(-) cDC	CD4(-)CD8(+)cDC	0.219756	0.592758	-8.36895	0.393146	-0.284673	-0.576061	-0.307126	0.118026	-0.0972905	2.87171e-06	8.60361e-06	0	8.96373e-05	2.94745e-05	2.12019e-05	2.28675e-05	0.00029094	0.000102576	1	3	0	29	9	7	8	96	33	0.466758	0.653461	0.119093	0.218826	13.6667	13.6667	2.36295	-0.639943	6.53682	1.49398	45.3715	7.71454e-10	5.302e-09	30.6667	30.6667	5.04284e-05	9.5025e-05	4.71345e-05	0.000169772	8.64234e-05
	granulocytes	CD4(+) T cells	-0.900698	-0.637932	-0.65432	-0.444831	-0.836107	-1.29725	-1.24155	-1.55815	-0.981088	0.00104243	0.00176087	0.00129271	0.00303221	0.00307517	0.00268961	0.00362736	0.00199718	0.00374245	363	614	455	981	939	888	1269	659	1204	0.648001	0.792701	0.00299187	0.034874	458.667	458.667	-0.128413	3.28938	-4.4258	3.83408	45.1078	8.77705e-10	5.92451e-09	108	108	0.000696992	0.00095025	0.000625946	0.00318485	0.00306582
	CD106(+)CD16/32(+)Ly6C(-)CD31(+) stroma	CD31(hi) vascular	0.552809	0.751082	0.466161	0.0631223	0.456225	-0.0227399	1.42719	0.714566	0.732217	3.73322e-05	5.44895e-05	7.10282e-05	2.16366e-05	2.94745e-05	4.54327e-05	0.000105762	3.33369e-05	6.2167e-05	13	19	25	7	9	15	37	11	20	0.0668315	0.252623	0.138938	0.243304	8.66667	-8.66667	-0.424482	6.06767	0.0952959	2.4727	42.9399	2.53439e-09	1.6807e-08	12.3333	12.3333	0.000960841	0.000850785	0.0010709	0.00100936	0.00057948
	B cells	CD106(-)CD16/32(+)Ly6C(+)CD31(-)	-0.387018	-0.330748	-0.345057	-1.14857	-0.932365	-1.24468	-1.63595	-1.23741	-1.01371	0.000496805	0.000762853	0.000406281	0.00180202	0.0012412	0.00151442	0.000374456	0.00082736	0.00026421	173	266	143	583	379	500	131	273	85	0.00130271	0.0328282	0.00767024	0.0596041	293.333	293.333	-0.754265	-4.08203	-2.46704	-4.47515	42.7761	2.7456e-09	1.78937e-08	324.333	-324.333	0.031669	0.0297899	0.0305912	0.0264789	0.0168359
	plasma cells	marginal zone mphs	-2.56492	-12.4691	-2.83292	-1.42195	-0.241476	-2.66662	-0.0336419	-1.15004	-8.87744	5.74341e-06	0	5.68225e-06	6.18188e-06	9.82482e-06	3.02884e-06	2.85844e-06	2.72756e-05	0	2	0	2	2	3	1	1	9	0	0.247118	0.513244	0.406231	0.498435	0.666667	0.666667	4.51231	-1.02523	6.15432	-1.86572	42.4077	3.28734e-09	2.10612e-08	1.33333	1.33333	0.000252142	0.000329479	0.0003224	0.000151218	0.000232678
	B cells	CD4(-)CD8(+)cDC	-0.292921	-0.374564	-0.402707	-0.322178	-0.426011	-0.276667	-0.354788	-0.623275	-0.582743	0.00111997	0.00103817	0.00052845	0.00671971	0.00505323	0.00467653	0.00243253	0.00220023	0.000348135	390	362	186	2174	1543	1544	851	726	112	0.797491	0.876313	0.00218081	0.035367	1441	1441	0.0151124	-2.80564	-3.01928	-4.72264	39.291	1.50596e-08	9.33199e-08	1190.67	-1190.67	0.031669	0.0297899	0.0305912	0.0264789	0.0168359
	CD11c(+) B cells	CD106(-)CD16/32(+)Ly6C(+)CD31(-)	0.68266	-10.2601	-9.10966	-1.11985	-1.30739	-1.24468	-10.6562	-10.7524	0.120678	8.61512e-06	0	0	6.18188e-06	3.27494e-06	6.05769e-06	0	0	1.24334e-05	3	0	0	2	1	2	0	0	4	0.222901	0.495627	0.489367	0.570419	0.666667	0.666667	5.00507	-3.14636	-3.14636	4.41817	39.3194	1.48523e-08	9.35697e-08	0.333333	-0.333333	0.000188206	0.000230902	0.000138575	8.99885e-05	6.64796e-05
	CD11c(+) B cells	B cells	-0.258168	-0.14519	-0.146846	0.102262	0.73129	0.456119	1.16821	-0.130019	-0.0819109	0.0011573	0.00153144	0.000840974	0.000729462	0.000501066	0.00057548	0.000465926	0.000196991	1.55418e-05	403	534	296	236	153	190	163	65	5	0.0299388	0.168908	0.0525252	0.144058	218	-218	0.613292	-1.16819	-3.47694	-5.03464	38.8014	1.9122e-08	1.16582e-07	115.333	-115.333	0.000188206	0.000230902	0.000138575	8.99885e-05	6.64796e-05
	CD4(-)CD8(-) cDC	CD11c(+) B cells	0.221719	1.53197	2.42442	1.86801	2.59589	1.69223	2.58086	1.55114	0.0161728	2.87171e-06	2.58108e-05	1.70468e-05	2.78185e-05	1.63747e-05	1.21154e-05	1.71506e-05	6.66737e-05	3.10835e-06	1	9	6	9	5	4	6	22	1	0.397675	0.642399	0.688034	0.739587	0.666667	0.666667	0.659342	-0.199347	5.89892	-1.92851	38.5561	2.15518e-08	1.29311e-07	3.66667	3.66667	5.04284e-05	9.5025e-05	4.71345e-05	0.000169772	8.64234e-05
	no id	CD106(+)CD16/32(+)Ly6C(-)CD31(-) stroma	0.201566	0.107736	0.432599	0.0881024	0.347488	0.204273	-0.00493746	0.226632	0.115831	0.000304401	0.00017494	0.000221608	0.000646007	0.000484691	0.00089048	0.000174365	0.00105466	0.00175311	106	61	78	209	148	294	61	348	564	0.79463	0.875715	0.0237485	0.0942359	135.333	135.333	-0.0340123	-2.44414	1.86448	5.28308	37.361	3.85914e-08	2.27931e-07	107.333	107.333	0.000618648	0.000457364	0.000597666	0.000906379	0.000567292
	B220(+) DN T cells	CD4(+) T cells	0.533465	0.414861	0.419287	0.72462	0.569272	0.232718	0.489933	-0.0519483	-0.205513	0.00187235	0.00145688	0.00250872	0.00311258	0.00631736	0.0201994	0.00912129	0.0420226	0.0548966	652	508	883	1007	1929	6669	3191	13866	17661	0.742129	0.844954	0.205604	0.318218	2520.67	2520.67	0.052999	-0.083144	3.5394	4.95686	37.1048	4.37242e-08	2.54273e-07	8371	8371	0.000294466	0.000274418	0.000415726	0.00101307	0.00153457
	CD4(+)MHCII(+)	CD106(+)CD16/32(+)Ly6C(-)CD31(-) stroma	-0.0121429	0.620782	0.503279	-0.248934	-1.03213	-0.0204231	-1.13098	0.0183246	-0.473381	4.8819e-05	2.86787e-05	6.25048e-05	7.41826e-05	5.23991e-05	7.57211e-05	3.43013e-05	0.000133347	9.63589e-05	17	10	22	24	16	25	12	44	31	0.0908758	0.288664	0.168711	0.277222	5.33333	5.33333	-0.804469	-2.54018	5.05332	2.21754	36.906	4.81703e-08	2.75885e-07	7.33333	7.33333	0.000117966	4.35161e-05	0.000151773	0.000140085	0.00023157
	CD106(-)CD16/32(+)Ly6C(+)CD31(-)	CD106(+)CD16/32(+)Ly6C(-)CD31(-) stroma	0.617713	0.744926	0.445149	0.880866	0.627194	0.653614	0.827416	0.760845	0.736089	7.17927e-05	0.000103243	3.12524e-05	0.00124256	0.000998857	0.00231404	0.000686026	0.00166684	0.00564477	25	36	11	402	305	764	240	550	1816	0.375648	0.651353	0.023083	0.0946147	466.333	466.333	0.117962	-1.1898	0.212045	5.89754	36.2416	6.65732e-08	3.75592e-07	378.333	378.333	9.18517e-05	0.000136765	8.01287e-05	0.000756089	0.00084429
	F4/80(+) mphs	erythroblasts	0.973113	0.880868	1.08485	0.326622	0.17652	0.683956	0.302951	0.591487	0.9903	0.0133161	0.0191946	0.0159558	0.0136867	0.0107582	0.0137146	0.0119311	0.00577334	0.00544272	4637	6693	5616	4428	3285	4528	4174	1905	1751	0.0225096	0.132947	0.154913	0.262648	1568.33	-1568.33	-0.583911	-0.464239	-4.08884	-4.28344	35.282	1.06207e-07	5.90385e-07	1470.33	-1470.33	0.0060442	0.00763575	0.00589276	0.00232393	0.00183373
	capsule	CD4(+)CD8(-)cDC	0.165683	-0.0415497	-0.826525	-1.62104	-1.05849	0.172553	-9.79524	-0.152742	-0.498755	3.15888e-05	4.01502e-05	1.98879e-05	6.18188e-06	3.27494e-06	6.05769e-06	0	9.09187e-06	1.24334e-05	11	14	7	2	1	2	0	3	4	0.379734	0.643675	0.0130029	0.0664393	9	-9	-0.601531	-3.14636	2.38517	4.41817	35.1088	1.15543e-07	6.32973e-07	0.666667	0.666667	0.000155788	0.00026909	0.000300718	6.49401e-05	1.44039e-05
	CD4(-)CD8(-) cDC	CD3(+) other markers (-)	-8.35123	-9.02847	-8.34469	0.440893	-0.487906	0.521801	0.0591639	0.189596	-0.709054	0	0	0	2.78185e-05	3.27494e-06	2.12019e-05	8.57532e-06	9.09187e-05	6.2167e-06	0	0	0	9	1	7	3	30	2	2.48871e-05	0.00470366	0.0761859	0.185734	5.66667	5.66667	8.73306	-0.69743	5.78697	-0.883168	34.7554	1.37214e-07	7.40956e-07	6	6	5.04284e-05	9.5025e-05	4.71345e-05	0.000169772	8.64234e-05
	granulocytes	CD106(+)CD16/32(+)Ly6C(-)CD31(-) stroma	0.64103	0.429015	0.487766	0.715867	0.408609	0.342088	0.432928	0.559489	0.456647	0.000551368	0.000516216	0.00025286	0.0044015	0.0029016	0.00401019	0.00175508	0.00457624	0.00778642	192	180	89	1424	886	1324	614	1510	2505	0.82821	0.894467	0.00191381	0.0356925	1057.67	1057.67	-0.0304157	-2.59124	1.03488	5.16101	34.4215	1.61409e-07	8.59332e-07	331.667	331.667	0.000696992	0.00095025	0.000625946	0.00318485	0.00306582
	ERTR7(+) stroma	ERTR7(+) stroma	2.2779	2.46192	2.54663	1.66537	2.52169	1.95303	2.19385	2.11896	1.1567	0.00897695	0.0127792	0.0113986	0.00883391	0.0112199	0.00491278	0.0044706	0.00382465	0.0257371	3126	4456	4012	2858	3426	1622	1564	1262	8280	0.221055	0.49443	0.272788	0.389846	1229.33	-1229.33	-0.38212	-1.20946	-1.4123	5.46854	33.3624	2.70085e-07	1.41795e-06	1066.67	1066.67	0.00191088	0.00202927	0.00194948	0.00244917	0.00202098
	B220(+) DN T cells	megakaryocytes	0.702342	-9.53773	-0.54998	-1.09875	-0.907762	-2.50101	-2.43678	-1.98423	-1.49419	1.43585e-05	0	2.84113e-06	2.47275e-05	5.89489e-05	1.81731e-05	5.71688e-06	8.18269e-05	0.000146092	5	0	1	8	18	6	2	27	47	0.64451	0.793566	0.102667	0.208123	8.66667	8.66667	1.62595	-1.28938	2.18652	5.12149	32.673	3.77494e-07	1.9547e-06	14.6667	14.6667	0.000294466	0.000274418	0.000415726	0.00101307	0.00153457
	NK cells	NK cells	1.57344	1.74939	1.56939	1.42828	2.01715	2.10588	1.69255	1.73935	3.76222	0.000459473	0.000579309	0.000301159	0.000772735	0.000779436	0.000315	0.000211525	0.00043641	0.00201421	160	202	106	250	238	104	74	144	648	0.375952	0.648903	0.368473	0.473932	41.3333	41.3333	0.219698	-1.54328	-0.698573	5.22791	30.2007	1.2522e-06	6.39638e-06	91.3333	91.3333	0.000609643	0.000621659	0.000515651	0.000809896	0.000683632
	CD4(-)CD8(-) cDC	CD106(+)CD16/32(+)Ly6C(-)CD31(+) stroma	0.191551	-0.592312	-0.331492	-0.971111	-1.21545	-2.18124	-0.822064	-0.872451	-1.36997	1.43585e-05	1.14715e-05	8.52338e-06	1.85457e-05	3.27494e-06	3.02884e-06	5.71688e-06	5.45512e-05	2.17585e-05	5	4	3	6	1	1	2	18	7	0.049663	0.215777	0.589017	0.653879	1.33333	-1.33333	-1.21185	-0.288719	5.20542	1.51605	29.4782	1.77677e-06	8.95491e-06	6.33333	6.33333	5.04284e-05	9.5025e-05	4.71345e-05	0.000169772	8.64234e-05
	megakaryocytes	ERTR7(+) stroma	-0.696092	-0.265706	-0.493284	-0.340286	-0.932696	-1.05859	0.230828	0.0940696	0.441111	2.29737e-05	2.29429e-05	1.42056e-05	0.000126729	7.53236e-05	3.02884e-05	8.57532e-05	6.66737e-05	0.00033881	8	8	5	41	23	10	30	22	109	0.314062	0.599573	0.109777	0.21438	17.6667	17.6667	-0.292164	0.172134	-0.223254	5.41628	29.4156	1.83145e-06	9.10904e-06	29	29	9.45532e-05	5.59493e-05	5.09053e-05	0.000257905	0.000421037
	CD106(+)CD16/32(+)Ly6C(-)CD31(+) stroma	CD106(+)CD16/32(+)Ly6C(-)CD31(-) stroma	0.514784	0.448685	0.573154	0.0131105	0.165996	0.00431972	-0.294419	-0.111528	0.188289	0.000683466	0.000476066	0.000474468	0.00068928	0.000435567	0.0010086	0.000168648	0.000506114	0.00211679	238	166	167	223	133	333	59	167	681	0.00208979	0.0464671	0.406703	0.497378	39.3333	39.3333	-0.451066	-1.8893	-0.714054	4.89523	28.0426	3.55804e-06	1.74668e-05	72.6667	72.6667	0.000960841	0.000850785	0.0010709	0.00100936	0.00057948
	CD4(-)CD8(-) cDC	CD106(+)CD16/32(-)Ly6C(+)CD31(+)	0.077705	0.537539	0.0313942	0.82238	-0.599278	0.73277	1.25746	0.234428	0.714038	8.61512e-06	2.58108e-05	8.52338e-06	7.72735e-05	9.82482e-06	2.42307e-05	2.28675e-05	0.000218205	7.14921e-05	3	9	3	25	3	8	8	72	23	0.842797	0.902485	0.344809	0.449698	7	7	0.103078	-0.400952	5.09828	0.967948	27.0901	5.63676e-06	2.73166e-05	22.3333	22.3333	5.04284e-05	9.5025e-05	4.71345e-05	0.000169772	8.64234e-05
	CD4(-)CD8(-) cDC	F4/80(+) mphs	-0.689881	-0.647549	-0.299404	-0.104474	-0.0566976	-0.771237	0.255971	0.0102119	-0.351997	3.73322e-05	9.75075e-05	4.82992e-05	0.000102001	3.27494e-05	3.33173e-05	5.14519e-05	0.000260634	8.39255e-05	13	34	17	33	10	11	18	86	27	0.420333	0.633012	0.873092	0.89468	3.33333	-3.33333	0.234809	-0.114784	5.13846	0.700733	26.908	6.15481e-06	2.94496e-05	25.6667	25.6667	5.04284e-05	9.5025e-05	4.71345e-05	0.000169772	8.64234e-05
	granulocytes	CD8(+) T cells	-0.823981	-0.573808	-0.753908	0.114463	-0.563862	-0.632486	-1.47682	-0.937477	-1.43724	0.000491062	0.000886171	0.000536973	0.00234293	0.00219421	0.00193846	0.0020152	0.0014941	0.00135213	171	309	189	758	670	640	705	493	435	0.226511	0.492076	0.000900046	0.0258244	466.333	466.333	0.356604	-0.700612	-3.24776	-3.94168	26.5756	7.22544e-06	3.41402e-05	145	-145	0.000696992	0.00095025	0.000625946	0.00318485	0.00306582
	no id	ERTR7(+) stroma	-0.129198	-0.229425	-0.524236	-0.121525	0.102265	-0.159967	-0.146857	-0.0862176	0.00667524	0.000249838	0.000186411	0.000156262	0.000531642	0.000268545	0.00023625	0.000142922	0.000284879	0.00114076	87	65	55	172	82	78	50	94	367	0.178733	0.441576	0.2038	0.318064	41.6667	41.6667	0.234544	-1.25013	-0.37401	4.90831	25.7942	1.05321e-05	4.91498e-05	59.6667	59.6667	0.000618648	0.000457364	0.000597666	0.000906379	0.000567292
	CD106(+)CD16/32(+)Ly6C(-)CD31(-) stroma	CD106(+)CD16/32(+)Ly6C(-)CD31(-) stroma	0.973831	1.12656	1.45597	1.074	1.43441	1.36834	1.67771	1.33918	1.12242	0.00186661	0.0015085	0.00113645	0.00474769	0.00754546	0.0187728	0.00298993	0.0128559	0.0472159	650	526	400	1536	2304	6198	1046	4242	15190	0.58551	0.747712	0.108092	0.213324	2820.67	2820.67	0.106795	-0.992271	0.336883	4.96589	25.7581	1.07167e-05	4.94012e-05	3480	3480	0.00165963	0.00136587	0.00106335	0.00240557	0.00282981
	CD4(-)CD8(+)cDC	ERTR7(+) stroma	0.157762	-0.295393	0.21028	0.0769784	-0.0581938	0.0911662	-0.00456194	0.00302202	-0.0800397	0.000106253	7.74325e-05	6.25048e-05	0.000921101	0.000874409	0.000590625	0.000508803	0.000415196	0.00155107	37	27	22	298	267	195	178	137	499	0.944366	0.962184	0.00237059	0.0353692	224.667	224.667	0.012434	-1.60231	-2.12568	4.22522	24.9384	1.59054e-05	7.24368e-05	18	18	0.000188206	0.000195379	0.000111237	0.00124128	0.00207859
	CD11c(+) B cells	CD11c(+) B cells	1.86296	2.31007	2.74943	3.43319	3.74818	3.5031	2.5261	2.38673	3.19255	5.74341e-05	0.000137658	6.8187e-05	6.80007e-05	3.92993e-05	4.84615e-05	1.14338e-05	1.21225e-05	6.2167e-06	20	48	24	22	12	16	4	4	2	0.0100996	0.0931133	0.248058	0.367166	14	-14	1.254	-2.76171	-2.71473	-3.11758	24.7161	1.77015e-05	7.87197e-05	13.3333	-13.3333	0.000188206	0.000230902	0.000138575	8.99885e-05	6.64796e-05
	CD3(+) other markers (-)	CD4(+)CD8(-)cDC	-0.411953	0.0864495	0.163331	-0.554731	-0.207586	-0.191954	0.176009	-0.139445	-0.907784	1.14868e-05	1.72072e-05	1.98879e-05	0.000102001	0.000150647	0.000112067	0.000211525	0.000127286	3.10835e-05	4	6	7	33	46	37	74	42	10	0.288129	0.576258	0.00217955	0.0369532	33	33	-0.264033	3.50309	0.222538	-3.52394	24.7393	1.75047e-05	7.8771e-05	3.33333	3.33333	9.81552e-05	9.68012e-05	0.000107467	0.000367376	0.000280322
	CD4(-)CD8(+)cDC	CD3(+) other markers (-)	-9.70759	0.544024	0.0132345	-0.174561	0.104666	-0.113846	-0.0577755	0.0858564	-0.0439308	0	8.60361e-06	2.84113e-06	0.000108183	0.000144097	0.000124183	0.00012863	0.000118194	3.73002e-05	0	3	1	35	44	41	45	39	12	0.420589	0.630884	0.000340079	0.0158562	38.6667	38.6667	2.98886	0.174637	-0.405346	-4.90127	24.2173	2.25019e-05	9.89037e-05	8	-8	0.000188206	0.000195379	0.000111237	0.00124128	0.00207859
	no id	CD8(+) T cells	0.202663	0.249712	0.181424	-0.14369	0.0599217	-0.117464	-0.450026	-0.073593	-0.291677	0.00117453	0.000943529	0.00126714	0.000497642	0.000727037	0.000826874	0.000866108	0.00113951	0.00134592	409	329	446	161	222	273	303	376	433	0.0142503	0.114609	0.0315002	0.108792	176	-176	-0.278344	1.07965	2.69925	3.92192	23.833	2.70675e-05	0.000117604	152	152	0.000618648	0.000457364	0.000597666	0.000906379	0.000567292
	CD4(-)CD8(+)cDC	CD106(-)CD16/32(+)Ly6C(+)CD31(-)	-0.417849	-0.197222	-8.90091	-0.380442	-0.527338	-0.383745	-0.689658	-0.810894	-0.321638	2.87171e-06	5.73574e-06	0	0.000182366	0.000229246	0.000242307	0.000145781	0.000115164	0.000295293	1	2	0	59	70	80	51	38	95	0.392897	0.648538	0.00029803	0.0185275	68.6667	68.6667	2.74148	-2.2903	-3.26162	2.45299	21.9008	6.84057e-05	0.000290532	8.33333	-8.33333	0.000188206	0.000195379	0.000111237	0.00124128	0.00207859
	marginal zone mphs	CD8(+) T cells	-1.6863	-1.5703	-2.0595	-0.803411	-0.556803	-0.809016	-1.48812	-1.23977	-1.01786	0.00035322	0.000298258	0.000298318	0.000176184	0.000176847	0.00010601	2.85844e-05	0.000109102	1.55418e-05	123	104	105	57	54	35	10	36	5	0.00345751	0.0544558	0.00536095	0.0499908	62	-62	1.04896	-3.05663	-1.07868	-3.37703	21.9109	6.80762e-05	0.000292418	31.6667	-31.6667	0.00117246	0.000854337	0.00127357	0.000609509	0.00024819
	CD106(+)CD16/32(+)Ly6C(-)CD31(+) stroma	CD4(-)CD8(+)cDC	0.557939	0.118093	0.115251	-0.43239	0.0702668	0.000326395	-0.0775383	-0.237109	-0.435152	8.04078e-05	4.87538e-05	3.12524e-05	0.00022873	0.000288195	0.000296827	0.000202949	0.000148501	0.000170959	28	17	11	74	88	98	71	49	55	0.148751	0.39878	0.00107733	0.0267896	68	68	-0.38436	-1.84219	-3.31075	-2.70501	21.6718	7.63341e-05	0.000320603	28.3333	-28.3333	0.000960841	0.000850785	0.0010709	0.00100936	0.00057948
	B220(+) DN T cells	B cells	-0.437993	-0.174038	-0.134194	0.131274	0.152231	-0.263109	0.0896676	-0.370662	0.0141425	0.00151626	0.00176661	0.00257974	0.00862991	0.00668743	0.0155531	0.00355304	0.0308396	0.00909814	528	616	908	2792	2042	5135	1243	10176	2927	0.197096	0.457069	0.0370613	0.120207	2639	2639	0.25554	-1.44567	4.40958	-0.255785	21.5998	7.90127e-05	0.000328207	1459	1459	0.000294466	0.000274418	0.000415726	0.00101307	0.00153457
	FDCs	megakaryocytes	-2.47665	-10.9744	-10.1251	-2.32274	-10.1384	-9.23461	-7.65161	0.463085	-6.78462	2.87171e-06	0	0	3.09094e-06	0	0	0	9.09187e-06	0	1	0	0	1	0	0	0	3	0	0.872325	0.921059	0.96105	0.963633	0	0	0.626836	-0.57735	4.5174	-0.57735	21.0736	0.000101635	0.000417588	0.666667	0.666667	0.00140479	0.00113586	0.000592952	0.000434171	8.75314e-05
	F4/80(+) mphs	CD4(+)MHCII(+)	-0.804431	-1.09907	-1.25507	-0.688161	-1.06223	-0.269374	-0.94161	-1.56444	-0.122697	8.04078e-05	2.86787e-05	5.96637e-05	4.63641e-05	3.27494e-05	3.33173e-05	5.14519e-05	9.09187e-06	2.17585e-05	28	10	21	15	10	11	18	3	7	0.224398	0.493154	0.297147	0.410503	7.66667	-7.66667	0.3796	1.81452	-3.68553	-2.04089	21.0408	0.00010324	0.00041962	2.66667	-2.66667	0.0060442	0.00763575	0.00589276	0.00232393	0.00183373
	B220(+) DN T cells	CD11c(+) B cells	0.496689	0.464399	0.072601	0.385386	0.172412	0.0466729	0.514622	-0.42243	0.0943333	2.29737e-05	2.58108e-05	1.42056e-05	3.70913e-05	2.61995e-05	8.48076e-05	3.43013e-05	0.00014547	0.000149201	8	9	5	12	8	28	12	48	48	0.44334	0.639628	0.196671	0.309529	8.66667	8.66667	-0.143073	-0.483272	3.08296	3.20264	19.9951	0.00017014	0.000676978	20	20	0.000294466	0.000274418	0.000415726	0.00101307	0.00153457
	capsule	CD4(-)CD8(+)cDC	0.455119	-10.7402	-0.976621	-0.606591	-0.00869369	-0.54509	-0.321181	1.24526	0.182778	1.14868e-05	0	2.84113e-06	1.23638e-05	6.54988e-06	3.02884e-06	2.85844e-06	2.72756e-05	1.24334e-05	4	0	1	4	2	1	1	9	4	0.393277	0.646342	0.594754	0.658289	0.666667	0.666667	3.36713	-0.945179	4.23436	1.08593	20.0024	0.000169546	0.000681791	2.33333	2.33333	0.000155788	0.00026909	0.000300718	6.49401e-05	1.44039e-05
	F4/80(+) mphs	CD8(+) T cells	-0.9812	-0.686222	-0.871249	0.135574	-0.425562	-0.53048	-1.09016	-0.453631	-1.1685	0.0037045	0.00643263	0.00451455	0.00174947	0.00151302	0.00203235	0.00180653	0.00103647	0.000876555	1290	2243	1589	566	462	671	632	342	282	0.062817	0.239847	0.0192518	0.0844813	1141	-1141	0.572734	0.159935	-2.80171	-3.41675	19.5494	0.000210442	0.000828615	147.667	-147.667	0.0060442	0.00763575	0.00589276	0.00232393	0.00183373
	CD4(+)MHCII(+)	CD106(+)CD16/32(-)Ly6C(+)CD31(+)	-0.804096	-0.887345	-0.154773	-1.09309	-1.60481	-0.844721	-11.2299	-0.315268	0.544076	8.61512e-06	2.86787e-06	2.2729e-05	9.27283e-06	9.82482e-06	3.02884e-06	0	2.12144e-05	1.24334e-05	3	1	8	3	3	1	0	7	4	0.153929	0.406889	0.556726	0.631182	1.66667	-1.66667	-0.56547	-1.95408	3.66649	1.34005	19.0573	0.000266039	0.00103673	1.33333	1.33333	0.000117966	4.35161e-05	0.000151773	0.000140085	0.00023157
	capsule	CD106(+)CD16/32(+)Ly6C(-)CD31(-) stroma	-0.549462	-0.644867	-0.841004	-0.453279	-0.325976	-0.154913	-9.56336	0.0268845	-0.151884	3.73322e-05	4.87538e-05	3.12524e-05	2.78185e-05	6.54988e-06	1.51442e-05	0	2.4245e-05	5.90587e-05	13	17	11	9	2	5	0	8	19	0.0394166	0.183944	0.0480413	0.141098	8.33333	-8.33333	0.367055	-1.54255	0.723486	3.97731	18.7219	0.000312096	0.0012038	3.66667	3.66667	0.000155788	0.00026909	0.000300718	6.49401e-05	1.44039e-05
	ERTR7(+) stroma	CD4(+)CD8(-)cDC	0.544139	0.56633	0.611772	0.252961	0.544639	0.703499	0.659285	0.513731	0.227737	0.000574341	0.000579309	0.000562543	0.00151456	0.00228263	0.00106312	0.0012863	0.000933432	0.00417141	200	202	198	490	697	351	450	308	1342	0.610035	0.763553	0.0422268	0.13017	312.667	312.667	-0.073714	-0.541397	-1.1137	4.13791	18.6557	0.000322071	0.00122972	187.333	187.333	0.00191088	0.00202927	0.00194948	0.00244917	0.00202098
	B cells	CD31(hi) vascular	-0.852555	-0.681849	-1.17854	-0.796137	-1.15019	-1.68741	-1.57741	-0.654356	0.0966039	0.000298657	0.000453123	0.000389234	0.000241093	0.000170297	0.000178702	8.28948e-05	0.000184868	7.77088e-05	104	158	137	78	52	59	29	61	25	0.360144	0.639129	0.021431	0.0908381	70	-70	-0.306933	-2.94238	-0.305848	-3.07646	18.2157	0.000397006	0.00150068	24.6667	-24.6667	0.031669	0.0297899	0.0305912	0.0264789	0.0168359
	plasma cells	CD4(+)MHCII(+)	-0.954068	0.424082	-1.39511	-9.87687	-1.29199	0.00248608	-1.90677	0.0405957	0.855581	2.87171e-06	5.73574e-06	2.84113e-06	0	3.27494e-06	1.81731e-05	2.85844e-06	4.54594e-05	2.17585e-05	1	2	1	0	1	6	1	15	7	0.383219	0.643808	0.588475	0.655227	1	1	-3.08043	-0.442989	3.9551	1.50823	18.1138	0.000416704	0.00155954	5.33333	5.33333	0.000252142	0.000329479	0.0003224	0.000151218	0.000232678
	CD106(+)CD16/32(+)Ly6C(-)CD31(-) stroma	CD8(+) T cells	-0.472198	-0.381157	-0.394714	0.1514	-0.136178	-0.50713	-0.6484	-0.226499	-0.972224	0.00169431	0.00156299	0.0013126	0.00183293	0.00313739	0.0036861	0.00226389	0.0039186	0.00670782	590	545	462	593	958	1217	792	1293	2158	0.260987	0.533259	0.0720875	0.18168	390.333	390.333	0.252054	-0.652981	1.0853	4.01539	17.7276	0.000500573	0.00185506	491.667	491.667	0.00165963	0.00136587	0.00106335	0.00240557	0.00282981
	CD106(+)CD16/32(+)Ly6C(-)CD31(-) stroma	CD106(+)CD16/32(-)Ly6C(+)CD31(+)	0.0742089	0.13297	0.066543	-0.300285	-0.552764	-0.665096	-0.346479	-0.525326	-0.485014	0.000295786	0.000252372	0.000198879	0.000349276	0.000343869	0.000224134	8.00364e-05	0.000442471	0.000441386	103	88	70	113	105	74	28	146	142	0.00556066	0.0678042	0.315822	0.42837	10.3333	10.3333	-0.597289	-3.19083	1.93255	1.91721	17.5918	0.000533882	0.00195929	8	8	0.00165963	0.00136587	0.00106335	0.00240557	0.00282981
	erythroblasts	CD106(+)CD16/32(+)Ly6C(-)CD31(+) stroma	0.86801	0.896695	0.998775	0.279993	0.427289	0.713057	0.476265	0.696906	0.806076	0.00190968	0.00217098	0.00266782	0.00565024	0.0044048	0.00525807	0.00463353	0.0032458	0.00324823	665	757	939	1828	1345	1736	1621	1071	1045	0.0282572	0.161837	0.00266319	0.0367915	849.333	849.333	-0.447714	-0.73939	-2.91865	-2.91484	17.5615	0.0005416	0.00196851	390.667	-390.667	0.00326884	0.00397063	0.00391405	0.015055	0.0221887
	no id	CD4(+)MHCII(+)	-0.0123177	0.146981	0.32621	-0.626516	-0.760138	0.724489	-1.7635	0.107085	0.458829	1.72302e-05	5.73574e-06	2.84113e-05	1.85457e-05	1.30998e-05	2.42307e-05	5.71688e-06	3.63675e-05	2.48668e-05	6	2	10	6	4	8	2	12	8	0.482558	0.670614	0.847109	0.870445	0	0	-0.374346	-2.3192	3.18763	1.12136	16.7972	0.000777975	0.00280071	1.33333	1.33333	0.000618648	0.000457364	0.000597666	0.000906379	0.000567292
	B cells	B cells	0.407216	0.487652	0.538721	0.603485	1.2095	0.945667	1.54166	1.14527	2.24944	0.378342	0.373718	0.372767	0.36122	0.210526	0.234723	0.107237	0.141954	0.0105684	131748	130312	131204	116864	64284	77496	37516	46840	3400	0.0696996	0.250919	0.0857582	0.192698	44873.3	-44873.3	0.441689	-1.99668	-1.56769	-3.19119	16.6281	0.000842769	0.00300535	56962.7	-56962.7	0.031669	0.0297899	0.0305912	0.0264789	0.0168359
	B220(+) DN T cells	plasma cells	0.425843	-1.41574	-2.39763	-0.84983	0.0388455	-1.39396	0.114861	-1.85038	-2.41945	2.87171e-05	5.73574e-06	2.84113e-06	1.85457e-05	8.18735e-05	0.000269567	0.000102904	0.000639462	0.000177176	10	2	1	6	25	89	36	211	57	0.692528	0.807949	0.217355	0.333636	35.6667	35.6667	0.394195	-0.156459	3.9537	0.412482	15.8263	0.00123084	0.00434819	61.3333	61.3333	0.000294466	0.000274418	0.000415726	0.00101307	0.00153457
	CD3(+) other markers (-)	CD106(+)CD16/32(-)Ly6C(+)CD31(+)	0.208076	-0.609785	0.994866	0.585414	0.742049	0.643721	1.03236	0.815362	0.840731	2.01019e-05	8.60361e-06	5.11403e-05	0.00012982	0.000124448	8.17788e-05	8.00364e-05	0.000163654	2.79752e-05	7	3	18	42	38	27	28	54	9	0.379619	0.646378	0.0125321	0.0687422	26.3333	26.3333	0.459342	-1.21487	1.96172	-3.19265	15.5172	0.00142397	0.00498389	5.33333	-5.33333	9.81552e-05	9.68012e-05	0.000107467	0.000367376	0.000280322
	plasma cells	capsule	1.60999	1.33581	2.46451	0.110045	2.18666	-0.314258	-7.85433	-10.1645	0.819345	4.8819e-05	8.60361e-05	0.000258543	3.09094e-06	6.54988e-06	3.02884e-06	0	0	9.32505e-06	17	30	91	1	2	1	0	0	3	0.247298	0.510813	0.120987	0.221217	44.6667	-44.6667	-1.14262	-2.0957	-2.0957	2.53169	15.1934	0.00165864	0.00569968	0.333333	-0.333333	0.000252142	0.000329479	0.0003224	0.000151218	0.000232678
	granulocytes	CD106(+)CD16/32(-)Ly6C(+)CD31(+)	1.02664	0.80955	0.670159	0.238977	0.182746	0.58511	-0.0212905	0.0376046	-0.566597	0.000315888	0.000341276	0.000213085	0.000794372	0.000769611	0.000466442	0.000225817	0.000603094	0.000130551	110	119	75	257	235	154	79	199	42	0.0374509	0.18385	0.0263337	0.100229	114	114	-0.499837	-2.46979	-0.403685	-2.99151	15.212	0.00164419	0.00570187	108.667	-108.667	0.000696992	0.00095025	0.000625946	0.00318485	0.00306582
	granulocytes	erythroblasts	0.818491	0.536594	0.622184	0.14605	0.111271	0.560227	0.212132	0.672099	0.646224	0.00129227	0.00167484	0.00106258	0.0156278	0.0167841	0.0127999	0.017891	0.0146349	0.00778642	450	584	374	5056	5125	4226	6259	4829	2505	0.0811125	0.266613	0.000329753	0.0175711	4333	4333	-0.386574	1.376	-0.212569	-3.55377	14.5678	0.00222582	0.00757982	271.333	-271.333	0.000696992	0.00095025	0.000625946	0.00318485	0.00306582
	marginal zone mphs	CD4(+) T cells	-1.12946	-1.26838	-1.2139	-0.481863	-0.303541	-0.824034	-0.646727	-0.743753	-1.10977	0.00141288	0.000854625	0.00151432	0.000550188	0.000419192	0.000281682	9.43286e-05	0.000445502	2.48668e-05	492	298	533	178	128	93	33	147	8	0.0134232	0.120809	0.0183411	0.0844597	308	-308	0.667435	-2.40338	0.212124	-2.92073	14.3519	0.00246324	0.00831343	70.3333	-70.3333	0.00117246	0.000854337	0.00127357	0.000609509	0.00024819
	no id	CD4(+) T cells	0.211734	0.26532	0.20589	0.116818	0.419073	0.0550195	-0.0705576	0.22002	0.0650157	0.00271663	0.00203045	0.00282976	0.00146202	0.00191584	0.00265024	0.00180082	0.0038004	0.00337256	946	708	996	473	585	875	630	1254	1085	0.80125	0.877891	0.293091	0.407921	239	-239	-0.0306782	-0.347806	2.98702	2.27348	14.212	0.00263035	0.00879888	345.333	345.333	0.000618648	0.000457364	0.000597666	0.000906379	0.000567292
	granulocytes	CD4(-)CD8(+)cDC	0.131708	0.128679	0.053091	-0.304257	-0.426036	-0.219972	-0.386984	-0.547796	-0.465974	3.73322e-05	5.44895e-05	1.70468e-05	0.00082219	0.000916984	0.000675432	0.000748912	0.000503084	0.000466253	13	19	6	266	280	223	262	166	150	0.00293982	0.0505115	0.000415293	0.0172116	243.667	243.667	-0.421248	-0.459781	-2.47967	-2.7823	14.1013	0.0027704	0.00918608	63.6667	-63.6667	0.000696992	0.00095025	0.000625946	0.00318485	0.00306582
	granulocytes	plasma cells	0.319255	-0.215746	0.0820662	0.633943	-0.17659	-0.544281	-0.449393	-0.228247	0.307444	6.03058e-05	6.5961e-05	5.11403e-05	0.000256548	0.000130998	0.000387692	0.000131488	0.000694013	0.000400977	21	23	18	83	40	128	46	229	129	0.823234	0.89164	0.0549719	0.147515	63	63	-0.0908343	-0.988836	3.39365	1.11069	13.7283	0.0032993	0.0108446	51	51	0.000696992	0.00095025	0.000625946	0.00318485	0.00306582
	marginal zone mphs	megakaryocytes	1.32244	1.23082	1.36606	-0.572288	-0.348769	0.30941	-8.9054	-0.0387913	1.45116	0.000106253	4.3018e-05	5.96637e-05	2.47275e-05	1.63747e-05	1.21154e-05	0	1.21225e-05	3.10835e-06	37	15	21	8	5	4	0	4	1	0.00485377	0.0655259	0.0545602	0.147471	18.6667	-18.6667	-1.51032	-2.76491	-0.875443	-2.28043	13.6115	0.0034847	0.0113553	4	-4	0.00117246	0.000854337	0.00127357	0.000609509	0.00024819
	CD4(-)CD8(+)cDC	CD106(+)CD16/32(+)Ly6C(-)CD31(-) stroma	1.28525	1.04355	1.2232	0.277995	0.215864	0.0396856	0.278185	0.243962	-0.107398	0.000287171	0.000197883	9.37572e-05	0.00110965	0.00162437	0.00146899	0.00071461	0.00143045	0.00207949	100	69	33	359	496	485	250	472	669	0.000586199	0.0201439	0.00174193	0.0360967	379.333	379.333	-1.00615	-2.59987	0.111556	2.56991	13.3762	0.00388978	0.012567	17	17	0.000188206	0.000195379	0.000111237	0.00124128	0.00207859
	CD4(+) T cells	CD8(+) T cells	0.834934	0.815734	0.74365	0.570526	0.825399	0.572747	0.464338	0.607857	0.400208	0.0553148	0.051289	0.0656357	0.00612934	0.0301982	0.0375001	0.0759659	0.0327398	0.05356	19262	17884	23102	1983	9221	12381	26576	10803	17231	0.186264	0.448457	0.0343322	0.115369	12221	-12221	-0.141882	3.12861	0.495309	1.76365	13.144	0.00433536	0.0138879	10341.7	10341.7	0.014771	0.0135992	0.0170844	0.00527128	0.0104838
	CD4(+) T cells	CD106(+)CD16/32(+)Ly6C(-)CD31(-) stroma	-0.399015	-0.266455	-0.323599	0.149447	0.146242	-0.254531	-0.0542843	-0.136179	-0.279381	0.00417833	0.00371389	0.00307126	0.00414186	0.00765681	0.0127999	0.00583408	0.0106648	0.023524	1455	1295	1081	1340	2338	4226	2041	3519	7568	0.0695811	0.2529	0.147383	0.254509	1357.67	1357.67	0.343409	-0.543224	0.566143	3.51926	13.0008	0.00463481	0.0147223	1741.33	1741.33	0.014771	0.0135992	0.0170844	0.00527128	0.0104838
	B cells	CD4(+) T cells	-0.801848	-0.888108	-0.928253	-0.117649	-0.419578	-0.512173	-0.336959	-0.598079	-0.323541	0.0527848	0.0432102	0.0480662	0.0349956	0.0257017	0.0432125	0.0281899	0.0246026	0.00606128	18381	15067	16918	11322	7848	14267	9862	8118	1950	0.0138096	0.118637	0.0809651	0.189937	5643	-5643	0.522936	-0.735846	-1.14532	-3.26169	12.4918	0.00587494	0.0185061	4502.33	-4502.33	0.031669	0.0297899	0.0305912	0.0264789	0.0168359
	granulocytes	CD4(+)MHCII(+)	-0.860041	-0.208374	-1.35995	-0.0984972	-0.616741	0.222461	-0.376706	-0.421587	-1.38448	8.61512e-06	8.60361e-06	5.68225e-06	0.000114365	8.51485e-05	5.7548e-05	0.000148639	6.66737e-05	1.24334e-05	3	3	2	37	26	19	52	22	4	0.193634	0.45462	0.00897185	0.0576983	24.6667	24.6667	0.645195	2.21566	-0.669197	-2.57825	12.0043	0.00736838	0.0230186	1.33333	-1.33333	0.000696992	0.00095025	0.000625946	0.00318485	0.00306582
	NK cells	plasma cells	-0.0462851	0.777463	0.778991	0.673452	-0.422997	-0.365565	-0.847913	-0.239437	0.252733	3.73322e-05	0.000117583	8.52338e-05	6.80007e-05	2.29246e-05	6.96634e-05	1.14338e-05	0.000133347	6.52754e-05	13	41	30	22	7	23	4	44	21	0.294977	0.583777	0.395496	0.486864	10.6667	-10.6667	-0.54176	-1.58746	3.00998	0.442941	11.7762	0.0081904	0.0253768	5.66667	5.66667	0.000609643	0.000621659	0.000515651	0.000809896	0.000683632
	no id	CD31(hi) vascular	0.0929234	0.258577	0.640605	-0.644327	-0.0569232	-0.209045	-0.828937	0.48557	0.337445	1.43585e-05	1.72072e-05	4.5458e-05	9.27283e-06	1.63747e-05	2.72596e-05	8.57532e-06	3.93981e-05	3.73002e-05	5	6	16	3	5	9	3	13	12	0.0570027	0.229223	0.513289	0.587291	3.33333	-3.33333	-0.634134	-1.0001	2.40218	2.17061	11.4822	0.00938471	0.0288408	3.66667	3.66667	0.000618648	0.000457364	0.000597666	0.000906379	0.000567292
	marginal zone mphs	CD3(+) other markers (-)	-1.22799	-11.2459	-1.73904	-2.30699	-10.7519	-1.1065	0.329261	-0.500917	-7.61013	8.61512e-06	0	5.68225e-06	6.18188e-06	0	6.05769e-06	5.71688e-06	1.51531e-05	0	3	0	2	2	0	2	2	5	0	0.997332	0.997332	0.843124	0.868743	0.333333	-0.333333	0.0158396	0.463247	3.13352	-1.15452	11.3665	0.00990053	0.0301807	1	1	0.00117246	0.000854337	0.00127357	0.000609509	0.00024819
	NK cells	CD106(+)CD16/32(+)Ly6C(-)CD31(-) stroma	0.325879	0.246311	0.359618	0.192583	0.161868	-0.053236	0.426186	0.2203	-0.0290913	0.000358963	0.000283919	0.000184673	0.000664552	0.000507616	0.000405865	0.000225817	0.000633401	0.000823713	125	99	65	215	155	134	79	209	265	0.0672578	0.249249	0.0507948	0.145742	71.6667	71.6667	-0.210198	-2.3035	0.824037	2.28437	11.2035	0.0106749	0.0322809	16.3333	16.3333	0.000609643	0.000621659	0.000515651	0.000809896	0.000683632
	CD4(-)CD8(-) cDC	CD106(-)CD16/32(-)Ly6C(+)CD31(+) stroma	-3.63967	-5.6335	-4.7902	1.24584	-9.39375	-8.92019	2.07672	-0.152553	-9.46423	0	0	0	6.18188e-06	0	0	1.14338e-05	9.09187e-06	0	0	0	0	2	0	0	4	3	0	0.790009	0.875729	0.373901	0.464884	0.666667	0.666667	-1.00158	2.62618	1.97003	-0.57735	11.1112	0.0111397	0.033419	1.66667	1.66667	5.04284e-05	9.5025e-05	4.71345e-05	0.000169772	8.64234e-05
	CD11c(+) B cells	CD8(+) T cells	-0.297691	-0.211012	-0.648199	0.246799	-0.576333	-0.231992	-1.22519	0.253377	-1.06705	0.000226865	0.00030973	0.000130692	7.41826e-05	4.58492e-05	8.48076e-05	5.14519e-05	0.000115164	2.48668e-05	79	108	46	24	14	28	18	38	8	0.508309	0.688676	0.0437978	0.130693	55.6667	-55.6667	0.198459	-0.835592	2.32804	-2.15569	10.765	0.0130672	0.0388929	0.666667	-0.666667	0.000188206	0.000230902	0.000138575	8.99885e-05	6.64796e-05
	erythroblasts	CD106(+)CD16/32(+)Ly6C(-)CD31(-) stroma	0.601352	0.514528	0.580037	0.0459844	-0.410351	0.122477	-0.265879	0.0635809	0.229583	0.00252423	0.0023832	0.00173877	0.0106607	0.00928773	0.01386	0.00544247	0.0102587	0.0159956	879	831	612	3449	2836	4576	1904	3385	5146	0.018517	0.129619	0.0027613	0.035516	2846.33	2846.33	-0.645936	-2.48365	-0.430834	2.01442	10.412	0.0153696	0.0453883	142	-142	0.00326884	0.00397063	0.00391405	0.015055	0.0221887
	no id	CD4(-)CD8(+)cDC	0.429401	0.0244914	0.535311	-0.16581	-0.0149526	-0.14925	-0.255431	0.0393692	-0.283383	4.30756e-05	2.29429e-05	2.55701e-05	0.000259639	0.000245621	0.000184759	0.000131488	0.00029094	0.000177176	15	8	9	84	75	61	46	96	57	0.0540494	0.224513	0.00111486	0.0259901	62.6667	62.6667	-0.439739	-2.4749	1.53073	-1.32717	10.2296	0.0167119	0.0489698	7	-7	0.000618648	0.000457364	0.000597666	0.000906379	0.000567292
	F4/80(+) mphs	CD106(+)CD16/32(-)Ly6C(+)CD31(+)	0.0315247	0.350881	0.092668	0.0269813	-0.0846943	0.146157	0.449031	0.506499	0.00882926	0.00103094	0.00175227	0.00113077	0.000469823	0.000353694	0.000284711	0.0002201	0.000412165	0.000115009	359	611	398	152	108	94	77	136	37	0.3376	0.616487	0.0157231	0.0761652	338	-338	-0.128877	-1.59602	0.457028	-2.71937	10.1511	0.0173243	0.0503738	34.6667	-34.6667	0.0060442	0.00763575	0.00589276	0.00232393	0.00183373
	B220(+) DN T cells	capsule	-1.37912	-1.16779	-0.684248	-1.09645	-9.61419	-0.347017	-9.46604	-1.73014	-1.92397	2.87171e-06	5.73574e-06	1.42056e-05	6.18188e-06	0	1.21154e-05	0	1.51531e-05	2.17585e-05	1	2	5	2	0	4	0	5	7	0.43063	0.638346	0.773117	0.807766	0.666667	-0.666667	-2.60883	-1.00676	1.49453	2.58486	9.9287	0.0191821	0.0553498	2	2	0.000294466	0.000274418	0.000415726	0.00101307	0.00153457
	granulocytes	ERTR7(+) stroma	0.233907	-0.0347173	-0.043982	0.462722	0.0562056	0.0951903	0.751972	0.504779	0.494943	0.000419269	0.00048467	0.000272748	0.00346804	0.00144425	0.00119639	0.00228104	0.00160017	0.00587167	146	169	96	1122	441	395	798	528	1889	0.388725	0.647304	0.0851248	0.192434	515.667	515.667	0.15297	0.196451	-0.34992	3.07781	9.63395	0.0219482	0.0628517	419	419	0.000696992	0.00095025	0.000625946	0.00318485	0.00306582
	CD106(+)CD16/32(+)Ly6C(-)CD31(+) stroma	CD4(+)CD8(-)cDC	0.187391	0.159522	0.546592	-0.0405059	0.0565073	-0.0941863	0.114663	-0.0463123	0.232567	0.000203891	0.000160601	0.000289795	0.000466732	0.000406093	0.000263509	0.000320145	0.00024245	0.00065897	71	56	102	151	124	87	112	80	212	0.0704542	0.24659	0.0869918	0.193143	44.3333	44.3333	-0.323897	-0.562	-1.30672	2.68567	9.2362	0.0263099	0.0747754	14	14	0.000960841	0.000850785	0.0010709	0.00100936	0.00057948
	granulocytes	CD106(-)CD16/32(+)Ly6C(+)CD31(-)	1.17589	1.48744	1.22093	1.02686	1.26164	1.20059	1.18866	1.52418	1.0314	5.16907e-05	0.000149129	3.97758e-05	0.00190711	0.00202064	0.0023837	0.00200663	0.00277605	0.00243384	18	52	14	617	617	787	702	916	783	0.33394	0.612763	0.00016502	0.0123105	645.667	645.667	-0.131725	-0.390412	2.70035	1.32569	9.20174	0.0267255	0.0753897	126.667	126.667	0.000696992	0.00095025	0.000625946	0.00318485	0.00306582
	granulocytes	B cells	-0.239062	-0.405925	-0.400426	-1.25351	-1.13113	-1.22643	-1.22359	-1.32955	-1.10163	0.00432192	0.00485243	0.00298034	0.00677844	0.00367776	0.00364976	0.00214669	0.0025336	0.000441386	1505	1692	1049	2193	1123	1205	751	836	142	0.000206133	0.0111312	0.610329	0.671542	91.6667	91.6667	-0.855217	-1.42094	-1.20579	-2.36922	9.08618	0.0281668	0.0782871	930.667	-930.667	0.000696992	0.00095025	0.000625946	0.00318485	0.00306582
	plasma cells	ERTR7(+) stroma	1.10685	0.785943	0.947447	-0.298381	0.0762746	0.130403	-0.0433142	0.306603	0.192277	0.000367578	0.00039003	0.000380711	7.72735e-05	0.000111348	0.000487644	9.14701e-05	0.000563696	0.000808171	128	136	134	25	34	161	32	186	260	0.00394313	0.057327	0.306961	0.420942	59.3333	-59.3333	-0.977314	-0.588206	1.48542	2.55896	9.10074	0.0279811	0.078347	86	86	0.000252142	0.000329479	0.0003224	0.000151218	0.000232678
	erythroblasts	CD4(+) T cells	-1.0362	-0.935775	-0.99465	-0.910619	-1.39921	-1.39496	-1.62427	-1.48953	-0.968555	0.00433628	0.00554072	0.00576749	0.009007	0.0127133	0.010501	0.0154299	0.00787356	0.00976955	1510	1932	2030	2914	3882	3467	5398	2598	3143	0.209619	0.474467	0.00900657	0.0569399	1597	1597	-0.246053	2.51481	-1.53743	-0.520664	8.95904	0.0298405	0.0823335	292	292	0.00326884	0.00397063	0.00391405	0.015055	0.0221887
	CD4(-)CD8(+)cDC	megakaryocytes	-0.458994	0.00379154	-8.44344	-0.20341	-0.382606	0.153465	0.205636	-0.49454	-0.886212	2.87171e-06	2.86787e-06	0	7.41826e-05	0.000134273	7.87499e-05	8.57532e-05	3.33369e-05	1.86501e-05	1	1	0	24	41	26	30	11	6	0.362239	0.639843	0.00832851	0.0564825	29.6667	29.6667	2.82203	-0.298387	-1.86527	-2.30431	8.87812	0.030956	0.0847925	14.6667	-14.6667	0.000188206	0.000195379	0.000111237	0.00124128	0.00207859
	erythroblasts	ERTR7(+) stroma	0.606049	0.652449	0.61975	-0.321056	-1.47565	-0.464118	-0.558744	-0.169765	0.307154	0.00289755	0.00408385	0.00332128	0.00749553	0.00226626	0.00294404	0.00383603	0.00300032	0.0125453	1009	1424	1169	2425	692	972	1342	990	4036	0.0191999	0.12513	0.658023	0.709372	162.333	162.333	-1.37969	-0.140396	-0.434274	2.92223	8.74772	0.0328401	0.0893063	759.667	759.667	0.00326884	0.00397063	0.00391405	0.015055	0.0221887
	CD4(+)MHCII(+)	CD4(+)MHCII(+)	3.45001	4.26002	2.94348	5.00737	4.89702	5.26707	4.89334	4.30216	4.47542	0.000109125	3.44144e-05	0.000102281	0.000834554	0.00161127	0.000242307	0.00269837	0.000375797	0.000136767	38	12	36	270	492	80	944	124	44	0.019496	0.124907	0.109673	0.215305	252	252	1.50598	2.62519	-0.75777	-1.10593	8.68892	0.033726	0.0910601	90	90	0.000117966	4.35161e-05	0.000151773	0.000140085	0.00023157
	CD106(-)CD16/32(+)Ly6C(+)CD31(-)	CD8(+) T cells	-0.583046	-0.5106	-0.72866	-0.234418	-0.638654	-0.829905	-1.75241	-1.0904	-1.25201	8.32795e-05	0.000137658	7.10282e-05	0.000395641	0.00056329	0.000672403	0.00040304	0.000381859	0.000892097	29	48	25	128	172	222	141	126	287	0.841851	0.904034	0.00578543	0.0513802	140	140	0.0397761	-1.00953	-1.16147	2.49853	8.61083	0.0349387	0.0936654	10.6667	10.6667	9.18517e-05	0.000136765	8.01287e-05	0.000756089	0.00084429
	F4/80(+) mphs	CD3(+) other markers (-)	1.07168	0.629385	1.02955	0.755246	0.953951	0.81369	0.623933	0.967774	0.675218	0.000445115	0.000367087	0.000417646	0.000513096	0.00029802	0.000599711	0.000325862	0.000284879	8.08171e-05	155	128	147	166	91	198	114	94	26	0.673874	0.80102	0.550067	0.625534	8.33333	8.33333	-0.0692423	-0.929677	-1.19351	-2.50718	8.57474	0.0355134	0.0945357	73.6667	-73.6667	0.0060442	0.00763575	0.00589276	0.00232393	0.00183373
	CD11c(+) B cells	CD4(-)CD8(+)cDC	-10.3451	-0.708563	0.878773	0.469804	-0.125629	-0.0179354	-0.937233	0.0399152	-1.11042	0	5.73574e-06	8.52338e-06	4.94551e-05	2.61995e-05	2.42307e-05	8.57532e-06	2.12144e-05	3.10835e-06	0	2	3	16	8	8	3	7	1	0.375273	0.653702	0.0281491	0.104996	9	9	3.50037	-1.76199	-0.861095	-2.15166	8.47573	0.0371379	0.0981688	7	-7	0.000188206	0.000230902	0.000138575	8.99885e-05	6.64796e-05
	CD11c(+) B cells	erythroblasts	-0.278677	-0.449009	-0.382059	-1.39612	-1.43937	-1.36865	-1.39131	-1.75393	-0.248774	0.00011774	0.000151997	8.52338e-05	9.27283e-05	7.53236e-05	5.45192e-05	7.1461e-05	3.03062e-05	4.04086e-05	41	53	30	30	23	18	25	10	13	4.31337e-05	0.00543484	0.117904	0.217714	17.6667	-17.6667	-1.03147	-0.142675	-2.29403	-1.76593	8.40143	0.0384044	0.100812	7.66667	-7.66667	0.000188206	0.000230902	0.000138575	8.99885e-05	6.64796e-05
	B cells	CD106(+)CD16/32(+)Ly6C(-)CD31(-) stroma	-0.229447	-0.361558	-0.341558	-0.813613	-1.04951	-1.27063	-0.881035	-0.961542	-0.832727	0.0105909	0.00737903	0.0053953	0.00793445	0.00372033	0.00585778	0.00148353	0.00471565	0.00179974	3688	2573	1899	2567	1136	1934	519	1556	579	0.00605095	0.0714768	0.371945	0.475121	841	-841	-0.733731	-2.06631	-0.532416	-1.91625	8.22513	0.0415811	0.108398	994.333	-994.333	0.031669	0.0297899	0.0305912	0.0264789	0.0168359
	CD11c(+) B cells	CD106(+)CD16/32(-)Ly6C(+)CD31(+)	-0.765882	-0.609644	-0.336742	-0.338818	-0.0347776	0.176557	0.627357	-0.115606	0.755017	1.43585e-05	2.00751e-05	1.70468e-05	1.23638e-05	1.30998e-05	9.08653e-06	8.57532e-06	1.21225e-05	6.2167e-06	5	7	6	4	4	3	3	4	2	0.060834	0.239534	0.0520066	0.143692	2.33333	-2.33333	0.505076	-1.37672	0.283552	-2.48068	8.1295	0.0434098	0.11239	0.666667	-0.666667	0.000188206	0.000230902	0.000138575	8.99885e-05	6.64796e-05
	CD106(+)CD16/32(+)Ly6C(-)CD31(+) stroma	CD4(+) T cells	-1.14967	-1.03571	-1.059	-0.656654	-1.08553	-1.21772	-1.4397	-1.26053	-0.845964	0.00114294	0.00106972	0.00148591	0.000775826	0.000458492	0.00102678	0.000591697	0.00058188	0.00152309	398	373	523	251	140	339	207	192	490	0.612506	0.761603	0.0831567	0.193859	188	-188	0.0948278	-0.568848	-0.603321	2.70163	7.98638	0.0462939	0.119042	53	53	0.000960841	0.000850785	0.0010709	0.00100936	0.00057948
	granulocytes	F4/80(+) mphs	0.467282	0.494424	0.650326	0.31737	0.44867	0.656194	0.539725	0.534765	0.567428	0.00168569	0.00307722	0.00164785	0.0028653	0.00194532	0.00309851	0.00242396	0.00148198	0.00138322	587	1073	580	927	594	1023	848	489	445	0.608287	0.763896	0.4431	0.529732	101.333	101.333	-0.0632658	-0.348379	-1.8933	-2.05527	7.9301	0.0474786	0.121263	254	-254	0.000696992	0.00095025	0.000625946	0.00318485	0.00306582
	CD106(+)CD16/32(+)Ly6C(-)CD31(-) stroma	CD4(+)CD8(-)cDC	0.716594	0.812028	1.04295	0.694749	0.883871	0.847992	0.857857	0.707258	0.254894	0.000597315	0.000496141	0.000471627	0.0023213	0.00452597	0.00321663	0.00166075	0.00306699	0.00590587	208	173	166	751	1382	1062	581	1012	1900	0.690723	0.808338	0.0115344	0.0661898	882.667	882.667	-0.0483205	-1.52767	-0.259417	2.30091	7.69526	0.0527482	0.133817	99.3333	99.3333	0.00165963	0.00136587	0.00106335	0.00240557	0.00282981
	F4/80(+) mphs	F4/80(+) mphs	1.06596	0.955585	1.17171	0.792549	1.0426	1.04723	1.03333	1.16321	1.10643	0.0270802	0.0396397	0.0262406	0.00336913	0.00211561	0.0043373	0.00241824	0.001188	0.00117496	9430	13822	9236	1090	646	1432	846	392	378	0.37853	0.647441	0.00319519	0.0350531	9773.33	-9773.33	-0.103621	-0.76827	-1.87272	-1.88443	7.64837	0.0538662	0.135743	517.333	-517.333	0.0060442	0.00763575	0.00589276	0.00232393	0.00183373
	megakaryocytes	CD106(+)CD16/32(+)Ly6C(-)CD31(-) stroma	0.653528	0.888734	0.807313	0.614889	0.46934	0.823678	1.02119	0.612136	0.516822	7.75361e-05	4.87538e-05	2.84113e-05	0.000324549	0.000432292	0.000520961	0.000200091	0.000303062	0.000503553	27	17	10	105	132	172	70	100	162	0.300174	0.584874	0.00307148	0.034717	118.333	118.333	-0.147223	-2.29608	-1.2492	0.789127	7.4552	0.0587209	0.146997	25.6667	-25.6667	9.45532e-05	5.59493e-05	5.09053e-05	0.000257905	0.000421037
	CD106(+)CD16/32(+)Ly6C(-)CD31(+) stroma	megakaryocytes	-0.0172031	0.833543	0.441297	-0.174465	-0.527227	0.327052	-0.53247	-0.263025	0.490299	2.29737e-05	2.86787e-05	1.98879e-05	6.18188e-05	3.27494e-05	6.66346e-05	1.71506e-05	2.12144e-05	5.59503e-05	8	10	7	20	10	22	6	7	18	0.194099	0.452897	0.0517042	0.143923	9	9	-0.544092	-1.99559	-1.77392	0.120883	7.14378	0.0674536	0.167747	7	-7	0.000960841	0.000850785	0.0010709	0.00100936	0.00057948
	erythroblasts	CD8(+) T cells	-0.958533	-0.753712	-0.977124	-0.496159	-1.21243	-0.967436	-1.8107	-0.958458	-1.21179	0.00204466	0.00313745	0.00269339	0.00602115	0.00832818	0.00596985	0.00900123	0.00538542	0.00436723	712	1094	948	1948	2543	1971	3149	1777	1405	0.984979	0.987592	0.00782606	0.0572377	1236	1236	0.00444727	1.65416	-1.03016	-1.78605	6.98743	0.0722997	0.178623	43.6667	-43.6667	0.00326884	0.00397063	0.00391405	0.015055	0.0221887
	marginal zone mphs	CD4(+)MHCII(+)	0.281069	-0.115917	0.487147	-0.941016	-10.5598	0.00770428	-9.294	0.411515	-7.09587	4.59473e-05	8.60361e-06	7.38693e-05	9.27283e-06	0	3.02884e-06	0	1.51531e-05	0	16	3	26	3	0	1	0	5	0	0.297145	0.585005	0.112687	0.215551	13.6667	-13.6667	-4.04848	-0.867219	2.33749	-0.867219	6.96798	0.0729254	0.178999	0.333333	0.333333	0.00117246	0.000854337	0.00127357	0.000609509	0.00024819
	erythroblasts	megakaryocytes	0.690732	0.512513	0.381575	0.350541	0.0413082	0.644521	0.201383	0.555467	0.86055	0.000157944	9.75075e-05	6.8187e-05	0.00156402	0.00219421	0.00111764	0.00112051	0.000818269	0.000587478	55	34	24	506	670	369	392	270	189	0.403421	0.640727	0.00838937	0.0558792	477.333	477.333	-0.182817	-0.933237	-1.49202	-1.9187	6.77846	0.0793044	0.190937	231.333	-231.333	0.00326884	0.00397063	0.00391405	0.015055	0.0221887
	CD31(hi) vascular	CD106(+)CD16/32(-)Ly6C(+)CD31(+)	2.33606	2.01739	2.53015	2.43483	2.45875	2.86604	1.94353	1.8874	2.43758	0.000149329	0.000140526	0.000389234	0.000160729	0.000353694	0.000354375	8.86117e-05	0.000142439	0.000139876	52	49	137	52	108	117	31	47	45	0.226956	0.490225	0.575556	0.646633	13	13	0.292004	-1.80088	-1.31857	-1.34154	6.78153	0.079197	0.191901	51.3333	-51.3333	8.64486e-05	0.000113675	0.000176283	7.14341e-05	0.000141823
	plasma cells	erythroblasts	0.884246	0.979148	1.18187	0.631866	-0.191872	-0.499983	-0.456071	-0.381713	0.233977	0.00050542	0.000923454	0.000963142	0.00121165	0.000936633	0.00174461	0.000814656	0.00219114	0.00096048	176	322	339	392	286	576	285	723	309	0.0413366	0.190551	0.1471	0.255202	139	139	-1.03508	-1.17571	2.17507	-0.820728	6.78682	0.0790121	0.192687	21	21	0.000252142	0.000329479	0.0003224	0.000151218	0.000232678
	plasma cells	CD8(+) T cells	-1.49539	-1.28026	-1.60005	-0.177495	0.0114216	-0.431161	-0.432146	-0.0603654	-1.77169	9.18946e-05	0.000154865	0.000119327	8.34554e-05	0.000294745	0.000932884	0.000508803	0.00154259	0.000180284	32	54	42	27	90	308	178	509	58	0.00137663	0.0325229	0.285887	0.4024	99	99	1.25949	0.162302	2.49998	-0.580569	6.61329	0.0853002	0.204073	106.667	106.667	0.000252142	0.000329479	0.0003224	0.000151218	0.000232678
	CD4(-)CD8(-) cDC	B cells	-0.79183	-0.505833	-0.276128	-0.27719	-0.417091	-0.46191	0.387198	-0.668854	-0.485766	0.000175174	0.000435916	0.000255701	0.000976738	0.000209596	0.000351346	0.000302995	0.00145773	0.000124334	61	152	90	316	64	116	106	481	40	0.431275	0.636805	0.418108	0.507995	64.3333	64.3333	0.1392	-0.513401	2.31552	-0.951091	6.52977	0.0884956	0.210386	43.6667	43.6667	5.04284e-05	9.5025e-05	4.71345e-05	0.000169772	8.64234e-05
	NK cells	CD8(+) T cells	-0.495028	-0.498388	-0.578445	0.360471	-0.256469	-0.104955	-0.891343	-0.263204	-1.03351	0.000608802	0.000630931	0.000531291	0.000763463	0.000668088	0.000493702	0.000468784	0.000569757	0.000348135	212	220	187	247	204	163	164	188	112	0.0492592	0.216511	0.576034	0.645227	1.66667	-1.66667	0.523636	-1.26442	-0.526284	-2.14638	6.48268	0.0903481	0.213447	50	-50	0.000609643	0.000621659	0.000515651	0.000809896	0.000683632
	erythroblasts	CD31(hi) vascular	-0.524036	-0.272422	-0.643372	-0.759952	-1.48534	-0.984581	-1.51848	-0.625521	-0.948798	4.30756e-05	9.17718e-05	8.52338e-05	0.000142183	0.000160472	0.000212019	0.000174365	0.000148501	8.39255e-05	15	32	30	46	49	70	61	49	27	0.0682624	0.250517	0.0192073	0.0852896	29.3333	29.3333	-0.596679	0.0775055	-0.636708	-2.41988	6.2672	0.0993097	0.233162	9.33333	-9.33333	0.00326884	0.00397063	0.00391405	0.015055	0.0221887
	F4/80(+) mphs	ERTR7(+) stroma	0.12247	-0.0107544	0.0549687	-0.0243695	-0.435229	-0.172998	0.218317	0.310974	0.221395	0.00331108	0.00403222	0.00284681	0.00155783	0.00053054	0.000866249	0.000814656	0.000563696	0.00221315	1153	1406	1002	504	162	286	285	186	712	0.102192	0.316628	0.00626264	0.0530901	869.667	-869.667	-0.266427	-0.324957	-0.804052	2.34483	6.25035	0.100046	0.23344	77	77	0.0060442	0.00763575	0.00589276	0.00232393	0.00183373
	no id	CD106(+)CD16/32(-)Ly6C(+)CD31(+)	0.309391	0.317592	-0.044207	-0.147771	0.140426	-0.089088	-0.121581	0.00623969	0.104005	0.000132098	9.75075e-05	9.65983e-05	0.000148365	0.000130998	6.05769e-05	3.14429e-05	0.000187899	8.08171e-05	46	34	34	48	40	20	11	62	26	0.201233	0.463817	0.883293	0.900186	2	-2	-0.226403	-1.76106	1.60436	-0.699003	6.16391	0.103902	0.240952	3	-3	0.000618648	0.000457364	0.000597666	0.000906379	0.000567292
	plasma cells	B cells	-0.659448	-0.768601	-0.936029	-1.49693	-2.20484	-1.9157	-1.86856	-1.36368	-1.81204	0.00103956	0.0011959	0.000903478	0.000253457	9.49733e-05	0.000720865	0.000100045	0.00105163	4.04086e-05	362	417	318	82	29	238	35	347	13	0.00796198	0.0836008	0.0285943	0.105601	249.333	-249.333	-1.08446	-0.787901	2.1364	-0.971171	6.12819	0.105538	0.243251	15.3333	15.3333	0.000252142	0.000329479	0.0003224	0.000151218	0.000232678
	CD31(hi) vascular	CD8(+) T cells	0.499739	0.341875	0.252277	0.803828	-0.0473884	0.479033	0.358331	0.125258	-0.0130583	0.00023548	0.000272448	0.000417646	0.000105092	0.000173572	0.000457355	0.000694601	0.000160623	0.000298402	82	95	147	34	53	151	243	53	96	0.863936	0.917325	0.630008	0.687114	28.6667	-28.6667	0.047194	2.40535	-0.453573	0.284094	6.07213	0.108153	0.247769	51.3333	51.3333	8.64486e-05	0.000113675	0.000176283	7.14341e-05	0.000141823
	B cells	megakaryocytes	-0.0362785	-0.224343	0.0768258	-0.838128	-1.04858	-1.24427	-0.974352	-0.590362	-0.314391	0.000735157	0.000347012	0.000392076	0.000837645	0.000560015	0.00028774	0.000174365	0.000333369	5.90587e-05	256	121	138	271	171	95	61	110	19	0.00257478	0.0540704	0.743328	0.787674	7.33333	7.33333	-0.982396	-1.40908	-0.83079	-1.82844	6.01889	0.110695	0.252064	115.667	-115.667	0.031669	0.0297899	0.0305912	0.0264789	0.0168359
	NK cells	F4/80(+) mphs	0.784149	0.632074	0.736797	0.563147	0.608198	0.670804	0.64467	0.848278	0.0585721	0.00206476	0.00233158	0.00149159	0.000933464	0.000510891	0.0004725	0.00034873	0.000393981	0.000142984	719	813	525	302	156	156	122	130	46	0.13113	0.378375	0.0101165	0.0618597	481	-481	-0.103624	-1.13467	-0.957751	-1.93906	5.96472	0.113339	0.25654	105.333	-105.333	0.000609643	0.000621659	0.000515651	0.000809896	0.000683632
	NK cells	CD3(+) other markers (-)	0.885194	0.366582	1.17973	1.14001	1.04055	1.27799	1.07316	1.27372	-0.138165	3.73322e-05	2.29429e-05	4.26169e-05	0.00026273	0.000121173	0.000151442	0.000108621	0.000175776	1.24334e-05	13	8	15	85	37	50	38	58	4	0.238719	0.509807	0.0294161	0.107571	45.3333	45.3333	0.342349	-0.936746	-0.035847	-2.22711	5.83881	0.119721	0.267779	24	-24	0.000609643	0.000621659	0.000515651	0.000809896	0.000683632
	megakaryocytes	megakaryocytes	2.70343	3.04154	3.84753	3.62287	3.31588	4.00428	4.25849	3.87957	4.00881	3.44605e-05	1.72072e-05	2.84113e-05	0.000710917	0.00112003	0.000599711	0.000657442	0.00038792	0.000323268	12	6	10	230	342	198	230	128	104	0.316371	0.600945	0.00775937	0.0578849	247.333	247.333	0.450175	-0.557573	-1.54121	-1.77716	5.84452	0.119425	0.268706	102.667	-102.667	9.45532e-05	5.59493e-05	5.09053e-05	0.000257905	0.000421037
	F4/80(+) mphs	B cells	-0.196801	-0.376481	-0.343436	-0.531049	-0.504425	-0.552171	-0.104799	-0.0610794	0.623607	0.0398019	0.0405918	0.029829	0.0102063	0.00413298	0.00678158	0.00400182	0.00385192	0.0012278	13860	14154	10499	3302	1262	2239	1400	1271	395	0.0171144	0.126848	0.00157138	0.0344779	10570	-10570	-0.223642	-0.997883	-1.04711	-1.90892	5.73618	0.125175	0.278331	1245.67	-1245.67	0.0060442	0.00763575	0.00589276	0.00232393	0.00183373
	granulocytes	granulocytes	2.52018	2.37011	2.88289	1.63601	1.76136	1.88708	1.87483	2.04039	1.92254	0.00148754	0.0024721	0.00162512	0.0146511	0.0120387	0.0112067	0.0151269	0.0156198	0.0108233	518	862	572	4740	3676	3700	5292	5154	3482	0.00792485	0.0855884	0.000572728	0.0213627	3388	3388	-0.829578	1.38809	1.66238	-1.00648	5.70332	0.126971	0.280673	604	604	0.000696992	0.00095025	0.000625946	0.00318485	0.00306582
	CD11c(+) B cells	ERTR7(+) stroma	0.186394	-0.454771	-0.381462	-0.336119	0.0201389	-0.0513457	0.18655	0.554414	0.0898229	0.000109125	7.74325e-05	4.26169e-05	4.32732e-05	2.94745e-05	3.02884e-05	2.5726e-05	3.93981e-05	4.97336e-05	38	27	15	14	9	10	9	13	16	0.703173	0.8079	0.0999605	0.204864	15.6667	-15.6667	0.0941709	-1.11327	0.652606	1.98752	5.61551	0.131891	0.289853	1.66667	1.66667	0.000188206	0.000230902	0.000138575	8.99885e-05	6.64796e-05
	CD106(-)CD16/32(+)Ly6C(+)CD31(-)	CD31(hi) vascular	-8.86617	-9.579	1.22569	0.592909	-0.16385	-0.139333	0.307602	-0.0569647	-2.00335	0	0	1.13645e-05	2.78185e-05	2.29246e-05	4.84615e-05	4.57351e-05	2.12144e-05	6.2167e-06	0	0	4	9	7	16	16	7	2	0.170509	0.429682	0.0280992	0.105869	9.33333	9.33333	5.8364	0.934569	-0.874581	-1.98112	5.56314	0.134911	0.294776	2.33333	-2.33333	9.18517e-05	0.000136765	8.01287e-05	0.000756089	0.00084429
	CD106(+)CD16/32(+)Ly6C(-)CD31(+) stroma	CD106(-)CD16/32(-)Ly6C(+)CD31(+) stroma	-6.6336	-7.84274	2.39474	-10.42	-2.10847	-1.77241	-1.26314	-0.933707	-0.409376	0	0	8.52338e-06	0	3.27494e-06	3.02884e-06	2.85844e-06	3.03062e-06	6.2167e-06	0	0	3	0	1	1	1	1	2	0.871558	0.922826	0.819105	0.848683	0.333333	-0.333333	-0.739763	0.415143	0.509547	2.25639	5.5233	0.137252	0.298168	0.666667	0.666667	0.000960841	0.000850785	0.0010709	0.00100936	0.00057948
	CD106(+)CD16/32(+)Ly6C(-)CD31(+) stroma	CD106(-)CD16/32(+)Ly6C(+)CD31(-)	0.652546	0.772336	0.810494	0.147735	-0.251377	0.345553	0.540294	0.525473	0.578544	4.30756e-05	6.5961e-05	4.5458e-05	0.000250366	8.51485e-05	0.000357404	0.000208666	0.000221236	0.000550178	15	23	16	81	26	118	73	73	177	0.0217087	0.132353	0.0869757	0.194263	57	57	-0.664488	-0.162632	-0.0709915	2.32725	5.44759	0.141807	0.306303	32.6667	32.6667	0.000960841	0.000850785	0.0010709	0.00100936	0.00057948
	CD8(+) T cells	CD106(+)CD16/32(-)Ly6C(+)CD31(+)	-0.38027	-0.406936	-0.635474	0.304769	-0.591489	-0.282317	-1.03528	-0.426959	-0.484166	0.00072367	0.000688288	0.000724487	0.000621279	0.000661538	0.000421009	0.00031157	0.000712197	0.00050977	252	240	255	201	202	139	109	235	164	0.359309	0.640655	0.128109	0.229735	68.3333	-68.3333	0.284547	-1.99	1.11973	-0.451546	5.4178	0.143639	0.308497	11.3333	-11.3333	0.00644493	0.00642263	0.00784884	0.00232578	0.00568733
	CD4(-)CD8(+)cDC	CD31(hi) vascular	0.724061	-9.93096	0.905133	-0.302292	-0.299311	-0.298842	0.123012	-0.757375	-0.461975	8.61512e-06	0	1.13645e-05	1.85457e-05	4.91241e-05	4.84615e-05	6.86026e-05	1.51531e-05	2.48668e-05	3	0	4	6	15	16	24	5	8	0.528873	0.708915	0.0395654	0.125067	10	10	2.46711	1.71142	-1.34873	-0.792588	5.3762	0.146234	0.312296	0	0	0.000188206	0.000195379	0.000111237	0.00124128	0.00207859
	plasma cells	CD31(hi) vascular	-0.666509	-0.562901	-10.7612	-9.20155	-0.811914	-0.275648	-10.5881	0.626719	-10.8275	2.87171e-06	5.73574e-06	0	0	3.27494e-06	3.9375e-05	0	6.06125e-05	0	1	2	0	0	1	13	0	20	0	0.904711	0.934374	0.422852	0.510433	3.66667	3.66667	0.567149	-0.650671	2.12346	-0.650671	5.35582	0.147521	0.313275	2	2	0.000252142	0.000329479	0.0003224	0.000151218	0.000232678
	F4/80(+) mphs	marginal zone mphs	-1.29892	-1.48606	-1.32456	-1.20724	-1.01495	-0.500186	-0.860215	-0.347169	-0.64528	0.000491062	0.000387162	0.000468786	0.000117456	3.60244e-05	6.36057e-05	8.57532e-06	6.06125e-05	3.10835e-06	171	135	165	38	11	21	3	20	1	0.102382	0.314638	0.000683003	0.02316	133.667	-133.667	0.462388	-1.54015	-0.283695	-1.67215	5.24864	0.15447	0.3262	15.3333	-15.3333	0.0060442	0.00763575	0.00589276	0.00232393	0.00183373
	CD106(+)CD16/32(+)Ly6C(-)CD31(+) stroma	CD3(+) other markers (-)	0.637781	1.01716	0.574821	0.0077176	0.225897	-0.0855796	0.958124	0.539778	1.15026	4.59473e-05	6.02252e-05	4.82992e-05	0.000105092	4.58492e-05	9.08653e-05	0.000148639	9.39494e-05	9.32505e-05	16	21	17	34	14	30	52	31	30	0.0139577	0.114696	0.188666	0.299456	8	8	-0.69391	2.19997	0.431582	0.408986	5.19342	0.158169	0.328506	11.6667	11.6667	0.000960841	0.000850785	0.0010709	0.00100936	0.00057948
	no id	CD4(+)CD8(-)cDC	-0.0533133	0.0132123	-0.0236621	-0.190568	0.422842	0.146448	-0.0710243	0.0431462	0.381103	9.7638e-05	7.16967e-05	8.80749e-05	0.000349276	0.00054364	0.000242307	0.000205808	0.000393981	0.000680729	34	25	31	113	166	80	72	130	219	0.454847	0.653734	0.0297821	0.107852	89.6667	89.6667	0.147495	-1.12985	0.101942	1.97901	5.20341	0.157494	0.32891	20.6667	20.6667	0.000618648	0.000457364	0.000597666	0.000906379	0.000567292
	erythroblasts	CD4(+)MHCII(+)	-1.12175	-0.805254	-1.40405	-0.753054	-0.123892	-0.310559	0.0660833	-0.409067	-0.316594	3.15888e-05	2.00751e-05	3.40935e-05	0.000281276	0.00101196	0.000145384	0.00144351	0.000248511	9.32505e-05	11	7	12	91	309	48	505	82	30	0.0483822	0.215159	0.169112	0.276662	139.333	139.333	0.714517	2.06832	-0.495697	-0.828827	5.21061	0.157009	0.32972	56.3333	56.3333	0.00326884	0.00397063	0.00391405	0.015055	0.0221887
	no id	CD106(-)CD16/32(-)Ly6C(+)CD31(+) stroma	-6.13798	-7.18257	-7.29352	0.316485	-0.0880171	1.26007	-1.007	-0.23121	-0.986423	0	0	0	1.23638e-05	2.29246e-05	4.54327e-05	2.85844e-06	9.09187e-06	3.10835e-06	0	0	0	4	7	15	1	3	1	0.000170977	0.0107716	0.0508897	0.1449	8.66667	8.66667	7.36754	-1.42381	-1.05475	-1.40901	5.12505	0.162866	0.336412	7	-7	0.000618648	0.000457364	0.000597666	0.000906379	0.000567292
	NK cells	capsule	0.658883	1.09603	1.37364	1.37881	-8.80308	2.03452	1.67193	1.22532	3.16812	4.59473e-05	0.000126186	0.000139215	5.87279e-05	0	1.21154e-05	5.71688e-06	1.21225e-05	9.01422e-05	16	44	49	19	0	4	2	4	29	0.464445	0.65264	0.0791279	0.190417	28.6667	-28.6667	-2.83944	-0.577216	-0.370628	2.1456	5.07413	0.166449	0.341944	4	4	0.000609643	0.000621659	0.000515651	0.000809896	0.000683632
	CD106(-)CD16/32(+)Ly6C(+)CD31(-)	CD106(-)CD16/32(+)Ly6C(+)CD31(-)	2.38026	2.6396	2.93258	2.29706	2.59565	2.29346	2.78421	2.59757	2.06609	2.29737e-05	6.88288e-05	2.84113e-05	0.00162584	0.00212216	0.00300461	0.0026069	0.00241844	0.00375489	8	24	10	526	648	992	912	798	1208	0.246584	0.514966	0.00539942	0.0491216	708	708	-0.255424	0.50982	0.239952	2.1537	4.95591	0.175054	0.357678	250.667	250.667	9.18517e-05	0.000136765	8.01287e-05	0.000756089	0.00084429
	NK cells	megakaryocytes	0.304318	-0.0559127	1.01722	0.303905	0.539337	0.391346	0.407043	-0.309685	0.118149	2.01019e-05	8.60361e-06	1.70468e-05	8.03645e-05	0.000111348	3.02884e-05	2.85844e-05	1.81837e-05	1.86501e-05	7	3	6	26	34	10	10	6	6	0.975963	0.981154	0.0695553	0.1777	18	18	-0.0103451	-1.11034	-1.36461	-1.35321	4.9262	0.177281	0.360281	16	-16	0.000609643	0.000621659	0.000515651	0.000809896	0.000683632
	marginal zone mphs	no id	-0.552687	-0.491362	-0.849196	-1.15884	0.290427	-0.440624	0.802749	-0.755052	1.18894	0.00010051	6.02252e-05	7.38693e-05	4.63641e-05	3.92993e-05	1.81731e-05	1.14338e-05	3.03062e-05	1.24334e-05	35	21	26	15	12	6	4	10	4	0.676002	0.80103	0.0400917	0.125666	16.3333	-16.3333	0.194735	-1.58016	-0.293551	-1.51201	4.86927	0.181624	0.367133	5	-5	0.00117246	0.000854337	0.00127357	0.000609509	0.00024819
	CD31(hi) vascular	CD4(+)CD8(-)cDC	0.403848	1.07312	0.208001	0.149559	-0.228574	0.171989	-0.322926	0.767749	0.211028	2.29737e-05	5.44895e-05	3.40935e-05	4.01822e-05	7.53236e-05	7.57211e-05	5.71688e-05	9.39494e-05	9.63589e-05	8	19	12	13	23	25	20	31	31	0.143703	0.387997	0.150625	0.258909	7.33333	7.33333	-0.530665	-0.322158	1.4804	1.59849	4.85055	0.183073	0.368095	7	7	8.64486e-05	0.000113675	0.000176283	7.14341e-05	0.000141823
	B cells	CD106(+)CD16/32(-)Ly6C(+)CD31(+)	-0.23844	-0.515266	-0.414233	-0.29715	-0.65915	-0.27808	0.352267	0.287494	0.277819	0.00408931	0.00285927	0.003523	0.00386677	0.00182742	0.00144173	0.0010319	0.0036519	0.000254885	1424	997	1240	1251	558	476	361	1205	82	0.888305	0.93272	0.252416	0.370674	458.667	-458.667	-0.0221465	-1.03348	0.977099	-1.62976	4.67894	0.196874	0.393748	212.333	-212.333	0.031669	0.0297899	0.0305912	0.0264789	0.0168359
	CD4(+)MHCII(+)	CD8(+) T cells	0.33806	-0.280576	-0.16371	-0.0656463	-0.437314	0.00957845	-1.77202	0.250972	-0.266371	0.000267069	5.44895e-05	0.000235814	8.65464e-05	0.000189947	9.99518e-05	0.000140064	0.000245481	0.000136767	93	19	83	28	58	33	49	81	44	0.611698	0.763109	0.459651	0.544286	25.3333	-25.3333	-0.129052	0.259332	2.1341	0.200711	4.66193	0.198293	0.394499	18.3333	18.3333	0.000117966	4.35161e-05	0.000151773	0.000140085	0.00023157
	erythroblasts	CD106(+)CD16/32(-)Ly6C(+)CD31(+)	0.167866	0.49977	0.266239	-0.452778	-1.00733	-0.347101	-0.720005	-0.214973	-0.195018	0.000637519	0.00106111	0.000892114	0.00188238	0.00169969	0.000790528	0.000700318	0.00172443	0.000488011	222	370	314	609	519	261	245	569	157	0.0158388	0.122185	0.173742	0.281765	161	161	-0.913694	-1.29478	0.45636	-1.65781	4.63305	0.200725	0.397247	139.333	-139.333	0.00326884	0.00397063	0.00391405	0.015055	0.0221887
	F4/80(+) mphs	CD4(+)CD8(-)cDC	0.261564	0.0852171	0.195485	0.300561	0.274569	-0.0466341	0.446629	-0.00370283	-0.0760677	0.00137842	0.00133929	0.0011194	0.00151765	0.00158507	0.000742067	0.00136633	0.000500053	0.000674512	480	467	394	491	484	245	478	165	217	0.972004	0.982399	0.993203	0.993203	40.3333	-40.3333	-0.00459016	0.180886	-1.66832	-1.29591	4.4954	0.212701	0.418754	120	-120	0.0060442	0.00763575	0.00589276	0.00232393	0.00183373
	no id	B cells	-0.37815	-0.500927	-0.402993	-0.899637	-0.627415	-0.777775	-0.349719	-0.735114	-0.28231	0.00322205	0.002062	0.00275305	0.00265512	0.00108073	0.00145687	0.000791788	0.00147591	0.000317052	1122	719	969	859	330	481	277	487	102	0.0173946	0.126445	0.178689	0.286056	380	-380	-0.340919	-1.14222	-0.31014	-1.71962	4.35795	0.225316	0.441293	268	-268	0.000618648	0.000457364	0.000597666	0.000906379	0.000567292
	F4/80(+) mphs	CD11c(+) B cells	-0.0766375	-0.484817	-0.697379	-1.13785	-0.29069	-0.259631	-0.674247	-0.517504	0.221761	0.000267069	0.000281051	9.37572e-05	1.85457e-05	1.96496e-05	3.63461e-05	1.42922e-05	1.21225e-05	1.24334e-05	93	98	33	6	6	12	5	4	4	0.69587	0.80935	0.0353468	0.117718	66.6667	-66.6667	-0.143111	-1.05828	-1.27582	-1.24465	4.29681	0.231146	0.450377	3.66667	-3.66667	0.0060442	0.00763575	0.00589276	0.00232393	0.00183373
	granulocytes	CD31(hi) vascular	-0.572482	0.0085933	0.681627	0.224002	0.433879	-0.372098	0.00782803	-0.169664	-0.589586	8.61512e-06	2.86787e-05	5.11403e-05	8.03645e-05	0.000150647	9.08653e-05	0.00012863	6.36431e-05	4.66253e-05	3	10	18	26	46	30	45	21	15	0.903845	0.936036	0.0362108	0.118479	23.6667	23.6667	0.0560143	0.56282	-1.15134	-1.60022	4.20304	0.240358	0.465925	7	-7	0.000696992	0.00095025	0.000625946	0.00318485	0.00306582
	CD3(+) other markers (-)	CD3(+) other markers (-)	1.52852	3.59888	2.92777	2.2241	2.59105	2.39441	2.36546	2.4445	2.99491	1.14868e-05	9.17718e-05	5.11403e-05	0.000352367	0.000235796	0.000508846	0.000377314	0.000363675	8.70338e-05	4	32	18	114	72	168	132	120	28	0.672468	0.809532	0.0189103	0.0849824	100	100	-0.281873	0.0849911	-0.0145586	-2.03369	4.14332	0.246398	0.475197	24.6667	-24.6667	9.81552e-05	9.68012e-05	0.000107467	0.000367376	0.000280322
	F4/80(+) mphs	CD106(+)CD16/32(+)Ly6C(-)CD31(+) stroma	0.780324	0.729177	0.855657	0.12151	0.535828	0.536522	0.279489	0.339164	0.718413	0.00324216	0.00351887	0.00348606	0.000744917	0.000406093	0.00096923	0.000371597	0.000263664	0.000571937	1129	1227	1227	241	124	320	130	87	184	0.0524473	0.222754	0.000127898	0.0119264	966	-966	-0.390432	-1.18217	-1.56289	-0.475516	4.06627	0.254397	0.488132	94.6667	-94.6667	0.0060442	0.00763575	0.00589276	0.00232393	0.00183373
	NK cells	CD4(+)MHCII(+)	0.234798	-0.198689	-0.480725	-0.955795	-0.298837	0.271911	-1.1855	0.0716309	-10.2206	2.29737e-05	5.73574e-06	1.13645e-05	1.23638e-05	2.61995e-05	9.08653e-06	8.57532e-06	2.12144e-05	0	8	2	4	4	8	3	3	7	0	0.685221	0.806895	0.746747	0.789056	0.333333	0.333333	-0.179369	-0.80456	0.58692	-1.74865	4.04957	0.256161	0.489035	1.66667	-1.66667	0.000609643	0.000621659	0.000515651	0.000809896	0.000683632
	CD11c(+) B cells	CD4(+)CD8(-)cDC	1.32544	1.60642	1.59532	1.30771	0.872203	1.06266	1.03271	1.05268	0.51054	0.000123483	0.000183544	0.000105122	0.000157638	0.000101523	6.96634e-05	8.00364e-05	7.87962e-05	3.10835e-05	43	64	37	51	31	23	28	26	10	0.0516192	0.221728	0.471379	0.554651	13	-13	-0.428204	-0.663923	-0.691765	-1.76297	4.0274	0.25852	0.491059	13.6667	-13.6667	0.000188206	0.000230902	0.000138575	8.99885e-05	6.64796e-05
	F4/80(+) mphs	CD4(+) T cells	-1.02892	-0.907184	-0.966548	-0.286802	-0.507777	-0.8879	-0.7024	-0.7239	-0.742952	0.00809534	0.0109266	0.00894387	0.00259639	0.00256428	0.00383452	0.00378743	0.00196688	0.00235302	2819	3810	3148	840	783	1266	1325	649	757	0.0855454	0.274035	0.00251652	0.0361023	2296	-2296	0.406723	1.08941	-1.4242	-0.891056	4.00915	0.260478	0.492303	52.6667	-52.6667	0.0060442	0.00763575	0.00589276	0.00232393	0.00183373
	erythroblasts	erythroblasts	1.26738	1.07485	1.19826	0.969251	0.932516	1.22018	0.965392	1.35655	1.33708	0.00964319	0.0121598	0.0118532	0.168469	0.277014	0.106609	0.237005	0.106805	0.0400542	3358	4240	4172	54504	84586	35198	82914	35242	12886	0.260351	0.534851	0.0255963	0.0984271	54172.7	54172.7	-0.139512	0.614109	-0.895245	-1.66906	3.96437	0.265337	0.494076	14415.3	-14415.3	0.00326884	0.00397063	0.00391405	0.015055	0.0221887
	FDCs	erythroblasts	-4.62555	-15.2381	-14.4665	-4.59185	-3.77641	-4.00645	-12.2419	-4.01286	-10.5302	1.14868e-05	0	0	1.85457e-05	9.82482e-06	3.02884e-06	0	6.06125e-06	0	4	0	0	6	3	1	0	2	0	0.0994327	0.310624	0.323637	0.432675	2	2	7.31848	-1.3456	-0.566345	-1.3456	3.94202	0.267793	0.496205	2.66667	-2.66667	0.00140479	0.00113586	0.000592952	0.000434171	8.75314e-05
	CD3(+) other markers (-)	CD8(+) T cells	-0.446126	-0.195856	-0.580272	0.33297	-0.307812	-0.135175	-0.913686	-0.16556	-0.981303	0.000103381	0.00013479	0.000110804	0.000336913	0.000261995	0.000527019	0.000437342	0.000403073	0.000111901	36	47	39	109	80	174	153	133	36	0.170398	0.432284	0.0310834	0.108356	80.3333	80.3333	0.370746	0.454052	0.203221	-1.92803	3.96478	0.265293	0.496439	13.6667	-13.6667	9.81552e-05	9.68012e-05	0.000107467	0.000367376	0.000280322
	marginal zone mphs	CD4(-)CD8(+)cDC	-0.0216443	-0.0152524	-0.847035	-0.229011	-0.357417	-0.258492	0.0807414	-0.254046	-9.80168	5.45624e-05	4.3018e-05	1.42056e-05	0.000166911	7.85986e-05	4.24038e-05	1.71506e-05	6.66737e-05	0	19	15	5	54	24	14	6	22	0	0.965049	0.977985	0.205511	0.319399	17.6667	17.6667	0.0130039	-1.23069	-0.457444	-1.49848	3.96929	0.264799	0.497981	21.3333	-21.3333	0.00117246	0.000854337	0.00127357	0.000609509	0.00024819
	marginal zone mphs	ERTR7(+) stroma	-1.04843	-1.5458	-1.02207	-0.779514	-0.868425	0.141733	-1.68574	-0.271568	-1.4704	0.000198148	9.75075e-05	0.000210243	0.000188547	4.58492e-05	8.17788e-05	2.85844e-06	7.2735e-05	6.2167e-06	69	34	74	61	14	27	1	24	2	0.126323	0.370157	0.320359	0.431386	25	-25	0.703366	-1.38144	-0.439989	-1.3362	3.88741	0.273882	0.505011	25	-25	0.00117246	0.000854337	0.00127357	0.000609509	0.00024819
	capsule	CD106(-)CD16/32(+)Ly6C(+)CD31(-)	-9.42278	-0.484748	0.037028	0.288608	0.195803	1.00064	-8.94157	-0.587935	-0.665464	0	5.73574e-06	5.68225e-06	1.85457e-05	3.27494e-06	1.21154e-05	0	3.03062e-06	6.2167e-06	0	2	2	6	1	4	0	1	2	0.286512	0.576072	0.194275	0.307053	2.33333	2.33333	3.78518	-1.47541	-1.08013	-0.664575	3.7852	0.285613	0.524086	2.66667	-2.66667	0.000155788	0.00026909	0.000300718	6.49401e-05	1.44039e-05
	CD4(+) T cells	CD4(+)MHCII(+)	0.405349	0.418653	0.397388	0.369931	-0.090261	0.18424	-1.18008	0.171378	0.357346	0.000654749	0.000232297	0.000900637	0.000302912	0.000494516	0.000321057	0.000360164	0.000563696	0.000447603	228	81	317	98	151	106	126	186	144	0.132219	0.375779	0.336661	0.443726	90.3333	-90.3333	-0.252494	-0.119736	1.80448	0.70692	3.77022	0.287369	0.524761	33.6667	33.6667	0.014771	0.0135992	0.0170844	0.00527128	0.0104838
	plasma cells	CD4(+)CD8(-)cDC	-0.0216945	0.11596	0.0139023	-0.393603	0.719099	0.867431	0.723927	0.729525	-0.350552	4.30756e-05	6.02252e-05	5.11403e-05	4.94551e-05	0.000311119	0.000769326	0.000262977	0.00104557	0.000192718	15	21	18	16	95	254	92	345	62	0.417203	0.633345	0.197197	0.309053	103.667	103.667	0.361586	-0.311919	1.83581	-0.504736	3.72225	0.293061	0.532581	44.6667	44.6667	0.000252142	0.000329479	0.0003224	0.000151218	0.000232678
	granulocytes	CD3(+) other markers (-)	0.845271	0.35691	0.993628	0.299871	0.624426	0.938778	0.617516	0.878239	0.685234	4.02039e-05	3.44144e-05	4.26169e-05	0.000445096	0.000356969	0.000717836	0.00053167	0.000609156	0.000164743	14	12	15	144	109	237	186	201	53	0.698627	0.810065	0.0126124	0.06818	149.667	149.667	-0.110911	0.133075	0.544926	-1.81722	3.61694	0.305909	0.553271	16.6667	-16.6667	0.000696992	0.00095025	0.000625946	0.00318485	0.00306582
	NK cells	erythroblasts	0.779111	0.610104	0.744815	0.219921	0.134107	0.464307	0.274575	0.543429	0.349077	0.00110848	0.00119017	0.000997236	0.00428714	0.00384478	0.00174764	0.00246683	0.00250027	0.000994672	386	415	351	1387	1174	577	863	825	320	0.0170838	0.129154	0.0490737	0.143004	662	662	-0.438565	-0.60912	-0.584478	-1.69428	3.58323	0.310127	0.558228	376.667	-376.667	0.000609643	0.000621659	0.000515651	0.000809896	0.000683632
	B cells	CD3(+) other markers (-)	-0.306407	-0.472502	-0.445143	-0.886057	-1.4561	-0.724879	-0.791257	-0.739664	-1.03024	0.000582956	0.000473198	0.000494356	0.00113128	0.000245621	0.00099649	0.000408757	0.000569757	2.48668e-05	203	165	174	366	75	329	143	188	8	0.0542039	0.222707	0.378983	0.468081	76	76	-0.614329	-0.801271	-0.463893	-1.60572	3.43557	0.329216	0.58978	143.667	-143.667	0.031669	0.0297899	0.0305912	0.0264789	0.0168359
	NK cells	B cells	-0.253167	-0.302399	-0.358673	-0.724874	-0.877598	-0.629354	-0.619403	-0.576298	-0.659293	0.00380214	0.00355329	0.00257974	0.00293021	0.00106108	0.00099649	0.000508803	0.00104557	0.000118117	1324	1239	908	948	324	329	178	345	38	0.0049986	0.0651541	0.08845	0.19407	623.333	-623.333	-0.439196	-1.05056	-0.561822	-1.40629	3.39697	0.334373	0.596194	346.667	-346.667	0.000609643	0.000621659	0.000515651	0.000809896	0.000683632
	marginal zone mphs	CD106(+)CD16/32(-)Ly6C(+)CD31(+)	-0.493111	-1.23805	-0.14563	-0.807124	0.138888	-0.335936	1.79948	-0.232952	-8.62934	0.00011774	4.01502e-05	0.000193197	5.2546e-05	5.89489e-05	1.21154e-05	2.00091e-05	4.54594e-05	0	41	14	68	17	18	4	7	15	0	0.528915	0.706465	0.178673	0.287264	28	-28	0.290874	-0.834633	0.167598	-1.62259	3.3575	0.33972	0.602883	5.66667	-5.66667	0.00117246	0.000854337	0.00127357	0.000609509	0.00024819
	CD11c(+) B cells	CD4(+) T cells	0.203848	0.19672	0.0672056	0.646009	-0.161616	0.00788137	-0.293692	0.339627	-0.211894	0.00085864	0.000986547	0.000582431	0.000250366	0.000127723	0.000290769	0.000185799	0.000312154	0.000102576	299	344	205	81	39	96	65	103	33	0.975491	0.983295	0.0104412	0.0628157	210.667	-210.667	0.00816669	-0.43757	1.05055	-1.41771	3.30501	0.346946	0.607155	5	-5	0.000188206	0.000230902	0.000138575	8.99885e-05	6.64796e-05
	B cells	erythroblasts	-0.342573	-0.522827	-0.457281	-1.43341	-2.13929	-1.3384	-1.43962	-0.985706	-0.317344	0.0185627	0.018297	0.0176548	0.0267985	0.00974295	0.0140478	0.0107878	0.0131529	0.0024929	6464	6380	6214	8670	2975	4638	3774	4340	802	0.00976896	0.0923167	0.811182	0.84517	925	-925	-1.19614	-0.68497	-0.418307	-1.62019	3.26917	0.351956	0.607486	2455.67	-2455.67	0.031669	0.0297899	0.0305912	0.0264789	0.0168359
	granulocytes	megakaryocytes	0.0361396	0.915224	0.831117	0.546037	0.87301	0.929702	0.655765	0.987586	0.909605	1.72302e-05	3.44144e-05	1.70468e-05	0.000401822	0.000694288	0.000345288	0.000282986	0.000342461	0.000239343	6	12	6	130	212	114	99	113	77	0.568922	0.739012	0.0134246	0.0667649	144	144	0.188756	-1.05424	-0.736737	-1.28723	3.31116	0.346093	0.60848	55.6667	-55.6667	0.000696992	0.00095025	0.000625946	0.00318485	0.00306582
	erythroblasts	CD4(-)CD8(+)cDC	0.268467	-0.0855359	-0.0779978	-0.577403	-0.60014	-0.344042	-0.479321	-0.40758	-0.43214	0.000203891	0.000186411	9.37572e-05	0.00296112	0.0055936	0.00256846	0.00425908	0.00213053	0.00124334	71	65	33	958	1708	848	1490	703	400	0.0190655	0.128692	0.020267	0.0868919	1115	1115	-0.542172	0.335173	-0.958799	-1.49813	3.27604	0.350991	0.6086	307	-307	0.00326884	0.00397063	0.00391405	0.015055	0.0221887
	CD4(-)CD8(-) cDC	marginal zone mphs	-1.60963	-1.29362	0.187798	-0.63497	-9.5543	-0.494159	-8.09642	-1.18721	-8.67509	2.87171e-06	5.73574e-06	1.70468e-05	1.54547e-05	0	3.02884e-06	0	1.81837e-05	0	1	2	6	5	0	1	0	6	0	0.432669	0.636377	0.728134	0.773772	1	-1	-2.65599	-0.752312	1.46802	-0.752312	3.28702	0.349454	0.608726	0	0	5.04284e-05	9.5025e-05	4.71345e-05	0.000169772	8.64234e-05
	CD4(+) T cells	CD3(+) other markers (-)	-0.715968	-0.308145	-0.603956	-0.292759	-0.810985	-0.939391	-1.1907	-0.643791	-1.06628	0.000180918	0.00025524	0.000235814	0.000408004	0.00029147	0.000636057	0.000471643	0.000621278	0.000180284	63	89	83	132	89	210	165	205	58	0.583178	0.747259	0.0996767	0.205411	65.3333	65.3333	-0.138356	0.150995	1.00471	-1.51129	3.31625	0.345387	0.610077	1	-1	0.014771	0.0135992	0.0170844	0.00527128	0.0104838
	F4/80(+) mphs	megakaryocytes	0.620289	0.36102	0.258626	-0.224107	0.670828	0.654928	0.951059	0.773306	0.823326	0.000272812	0.000160601	9.09161e-05	0.000136001	0.000340594	0.000248365	0.000231534	0.000118194	0.000108792	95	56	32	44	104	82	81	39	35	0.890624	0.927427	0.447128	0.532839	15.6667	15.6667	-0.0460953	-0.0987666	-1.20494	-1.2967	3.14305	0.370091	0.635884	25	-25	0.0060442	0.00763575	0.00589276	0.00232393	0.00183373
	F4/80(+) mphs	CD31(hi) vascular	-0.6302	-0.777723	-0.543178	-0.774974	0.159776	-0.499714	-1.00028	0.34341	-1.20915	7.17927e-05	0.000106111	0.000142056	2.16366e-05	6.87738e-05	7.57211e-05	2.85844e-05	4.54594e-05	1.24334e-05	25	37	50	7	21	25	10	15	4	0.384439	0.643	0.124678	0.226854	19.6667	-19.6667	0.27873	-0.910515	-0.337042	-1.45938	3.07244	0.380591	0.639393	8	-8	0.0060442	0.00763575	0.00589276	0.00232393	0.00183373
	erythroblasts	CD4(+)CD8(-)cDC	0.288261	0.269543	0.282253	-0.523647	-1.04492	-0.634271	-0.378575	-0.627713	-0.329772	0.000763874	0.000840286	0.000809721	0.00430877	0.00512201	0.00187485	0.00613136	0.00230631	0.00272292	266	293	285	1394	1564	619	2145	761	876	0.00307392	0.0505192	0.0384954	0.123783	911	911	-1.0143	1.39841	-0.865415	-0.618847	3.08747	0.378335	0.641304	68.3333	68.3333	0.00326884	0.00397063	0.00391405	0.015055	0.0221887
	NK cells	marginal zone mphs	-1.44054	-1.3166	-0.953429	-1.39282	-1.32768	-0.605524	-9.62136	-0.762334	-8.79732	4.30756e-05	3.72823e-05	5.96637e-05	3.40004e-05	9.82482e-06	9.08653e-06	0	1.81837e-05	0	15	13	21	11	3	3	0	6	0	0.682898	0.806673	0.0516847	0.14495	10.6667	-10.6667	0.128185	-1.24419	0.0385526	-1.24419	3.0975	0.376835	0.641639	3.66667	-3.66667	0.000609643	0.000621659	0.000515651	0.000809896	0.000683632
	NK cells	CD106(+)CD16/32(-)Ly6C(+)CD31(+)	0.809634	0.789366	0.509064	0.523113	0.346847	0.387849	0.543442	0.493516	-0.145789	0.000226865	0.000220826	0.00015058	0.000268912	0.000203046	5.7548e-05	5.14519e-05	0.000184868	3.41919e-05	79	77	53	87	62	19	18	61	11	0.0625408	0.241229	0.74974	0.78998	13.6667	-13.6667	-0.283418	-1.15623	0.0773531	-1.31582	3.07424	0.38032	0.64179	26	-26	0.000609643	0.000621659	0.000515651	0.000809896	0.000683632
	plasma cells	no id	-0.778904	-0.105527	0.101668	-0.191178	0.0601477	-0.137472	0.158175	-0.416289	-0.457751	1.72302e-05	3.44144e-05	4.82992e-05	3.09094e-05	2.94745e-05	0.000148413	3.71597e-05	0.000184868	5.90587e-05	6	12	17	10	9	49	13	61	19	0.568952	0.73652	0.420109	0.508768	11	11	0.17142	-0.475239	1.6887	-0.154418	3.10141	0.376252	0.643544	8.33333	8.33333	0.000252142	0.000329479	0.0003224	0.000151218	0.000232678
	FDCs	CD3(+) other markers (-)	-11.7252	-11.5327	-10.8789	-2.67119	-9.7217	-0.0538547	-8.32049	-10.5312	-6.63548	0	0	0	3.09094e-06	0	6.05769e-06	0	0	0	0	0	0	1	0	2	0	0	0	0.0671577	0.251343	0.156149	0.263546	1	1	7.23005	-1.00676	-1.00676	-1.00676	3.04072	0.38539	0.64459	1	-1	0.00140479	0.00113586	0.000592952	0.000434171	8.75314e-05
	CD3(+) other markers (-)	CD106(+)CD16/32(+)Ly6C(-)CD31(-) stroma	0.315268	0.269796	0.235863	-0.13902	0.162076	-0.0837564	-0.56397	0.00383316	0.296867	5.74341e-05	4.58859e-05	3.40935e-05	0.000216366	0.000209596	0.000433125	8.00364e-05	0.000327307	0.000348135	20	16	12	70	64	143	28	108	112	0.0368645	0.185797	0.0309838	0.109028	76.3333	76.3333	-0.293876	-1.62276	0.322035	0.485847	2.97311	0.39579	0.653313	9.66667	-9.66667	9.81552e-05	9.68012e-05	0.000107467	0.000367376	0.000280322
	B cells	CD4(+)CD8(-)cDC	-0.273213	-0.412939	-0.448768	-0.561838	-1.08893	-0.747309	-0.273075	-0.558462	-0.195878	0.00419556	0.00315752	0.00304001	0.00729153	0.00372033	0.00285014	0.00343585	0.003167	0.00101332	1461	1101	1070	2359	1136	941	1202	1045	326	0.0615277	0.239768	0.457513	0.543479	268	268	-0.421052	-0.503408	-0.617635	-1.53269	2.98404	0.394093	0.653364	621	-621	0.031669	0.0297899	0.0305912	0.0264789	0.0168359
	NK cells	CD106(-)CD16/32(+)Ly6C(+)CD31(-)	1.34398	0.148567	0.559744	0.326001	0.245344	0.234279	0.262049	0.686307	0.171898	5.45624e-05	2.58108e-05	1.70468e-05	0.000241093	0.000163747	0.000136298	0.000102904	0.000233358	0.000177176	19	9	6	78	50	45	36	77	57	0.302985	0.587325	0.0113868	0.066364	46.3333	46.3333	-0.415557	-1.42572	0.974919	-0.058951	2.98661	0.393694	0.655579	1	-1	0.000609643	0.000621659	0.000515651	0.000809896	0.000683632
	plasma cells	CD4(-)CD8(+)cDC	0.180727	0.0139143	-10.2911	-0.647632	-0.012336	0.247192	0.436048	0.338681	-0.618097	1.43585e-05	1.72072e-05	0	2.78185e-05	0.000104798	0.000424038	0.000151497	0.000524298	7.46004e-05	5	6	0	9	32	140	53	173	24	0.405319	0.638378	0.222864	0.34069	56.6667	56.6667	3.22789	-0.162092	1.61238	-0.528109	2.90493	0.406516	0.665208	23	23	0.000252142	0.000329479	0.0003224	0.000151218	0.000232678
	NK cells	CD11c(+) B cells	-0.237801	-0.614086	0.184589	-0.489199	0.513529	-0.903902	-0.735765	-0.421829	-0.106061	2.29737e-05	2.00751e-05	1.98879e-05	1.23638e-05	1.63747e-05	3.02884e-06	2.85844e-06	6.06125e-06	3.10835e-06	8	7	7	4	5	1	1	2	1	0.889901	0.929234	0.0634438	0.166652	4	-4	-0.0707586	-1.12895	-0.661229	-1.09246	2.90523	0.406469	0.668023	2	-2	0.000609643	0.000621659	0.000515651	0.000809896	0.000683632
	capsule	CD106(-)CD16/32(-)Ly6C(+)CD31(+) stroma	-4.79053	-6.65752	-6.60832	1.53398	-7.61373	2.26704	2.7558	-6.96719	-7.07397	0	0	0	3.09094e-06	0	3.02884e-06	2.85844e-06	0	0	0	0	0	1	0	1	1	0	0	0.216368	0.486828	0.116157	0.217722	0.666667	0.666667	4.74789	0.463247	-1.15452	-1.15452	2.88044	0.410428	0.668715	0.333333	-0.333333	0.000155788	0.00026909	0.000300718	6.49401e-05	1.44039e-05
	granulocytes	marginal zone mphs	-0.930423	-1.81178	-1.69914	-2.26765	-1.84342	-1.98996	-1.35618	-2.58299	0.0387622	8.04078e-05	3.44144e-05	3.40935e-05	5.5637e-05	2.61995e-05	1.51442e-05	8.57532e-06	1.51531e-05	1.24334e-05	28	12	12	18	8	5	3	5	4	0.142494	0.393158	0.426193	0.512807	7	-7	-0.553229	-1.1348	-0.820526	-0.950468	2.86442	0.413005	0.670025	6.33333	-6.33333	0.000696992	0.00095025	0.000625946	0.00318485	0.00306582
	granulocytes	CD11c(+) B cells	-1.33264	-1.58882	-0.561117	-1.63336	-1.89928	-1.18979	-0.987893	-1.65472	-0.0749599	8.61512e-06	1.14715e-05	1.13645e-05	1.54547e-05	6.54988e-06	1.51442e-05	1.71506e-05	9.09187e-06	1.86501e-05	3	4	4	5	2	5	6	3	6	0.328596	0.608869	0.568917	0.641106	0.333333	0.333333	-0.413286	0.943362	-0.651185	1.24005	2.8517	0.415059	0.670481	1	1	0.000696992	0.00095025	0.000625946	0.00318485	0.00306582
	marginal zone mphs	B cells	0.444419	0.481309	0.453713	0.652351	1.05382	0.854648	1.4619	0.948592	2.32432	0.0145854	0.010743	0.0143534	0.00858355	0.00261668	0.00190817	0.000451634	0.00244268	0.000102576	5079	3746	5052	2777	799	630	158	806	33	0.0277236	0.161223	0.022606	0.0936893	3223.67	-3223.67	0.393792	-1.0685	-0.525488	-1.1637	2.77204	0.428124	0.679961	1069.67	-1069.67	0.00117246	0.000854337	0.00127357	0.000609509	0.00024819
	F4/80(+) mphs	CD106(+)CD16/32(+)Ly6C(-)CD31(-) stroma	0.603755	0.582149	0.567218	0.334514	0.508632	0.411041	0.604722	0.450472	0.376814	0.0046895	0.00488685	0.00258827	0.00219766	0.00192567	0.00406774	0.00126915	0.00175473	0.00356217	1633	1704	911	711	588	1343	444	579	1146	0.0319763	0.172672	0.254794	0.371243	535.333	-535.333	-0.166312	-1.253	-0.836608	0.713292	2.77871	0.427017	0.681064	157.667	-157.667	0.0060442	0.00763575	0.00589276	0.00232393	0.00183373
	CD4(-)CD8(+)cDC	CD106(-)CD16/32(-)Ly6C(+)CD31(+) stroma	-4.99603	-6.36999	-5.64272	-0.322284	-0.890014	0.451809	-0.748241	0.174474	-0.281836	0	0	0	9.27283e-06	3.92993e-05	3.9375e-05	1.14338e-05	1.81837e-05	9.32505e-06	0	0	0	3	12	13	4	6	3	0.000620383	0.0195421	0.0430155	0.130445	9.33333	9.33333	5.41608	-1.0302	-0.641327	-1.15169	2.79901	0.423664	0.681467	5	-5	0.000188206	0.000195379	0.000111237	0.00124128	0.00207859
	CD11c(+) B cells	CD31(hi) vascular	-9.58296	-0.186799	0.408708	-8.65948	-8.74936	-0.243444	0.120714	0.539684	-8.1419	0	5.73574e-06	8.52338e-06	0	0	3.02884e-06	2.85844e-06	3.03062e-06	0	0	2	3	0	0	1	1	1	0	0.554732	0.728085	0.238541	0.354485	1.33333	-1.33333	-2.76374	1.05726	1.15572	-0.57735	2.78681	0.425676	0.681803	0.333333	0.333333	0.000188206	0.000230902	0.000138575	8.99885e-05	6.64796e-05
	no id	CD3(+) other markers (-)	0.152575	0.424574	-0.539023	-0.0115172	-0.0359437	-0.329045	-0.0289195	-0.399884	-0.748567	1.72302e-05	1.72072e-05	8.52338e-06	8.96373e-05	3.27494e-05	5.14903e-05	4.28766e-05	5.45512e-05	1.24334e-05	6	6	3	29	10	17	15	18	4	0.673368	0.805484	0.0620447	0.164132	13.6667	13.6667	-0.138211	-0.520256	-0.117549	-1.57037	2.75055	0.431705	0.682781	6.33333	-6.33333	0.000618648	0.000457364	0.000597666	0.000906379	0.000567292
	F4/80(+) mphs	CD106(-)CD16/32(+)Ly6C(+)CD31(-)	0.817088	0.656493	0.910126	0.52466	0.645099	0.66929	0.555639	0.577585	0.672567	0.000318759	0.000527688	0.000275589	0.000843827	0.000654988	0.00132663	0.000648866	0.000460655	0.000842363	111	184	97	273	200	438	227	152	271	0.103881	0.316669	0.0572262	0.152467	173	173	-0.181552	-0.845751	-1.38912	-0.287123	2.72739	0.435594	0.683213	87	-87	0.0060442	0.00763575	0.00589276	0.00232393	0.00183373
	no id	megakaryocytes	-0.214725	-0.808788	-0.190702	0.753819	1.17663	0.856361	1.10996	1.20167	1.08327	1.14868e-05	2.86787e-06	5.68225e-06	0.000136001	0.000167022	8.17788e-05	6.86026e-05	0.000136378	9.01422e-05	4	1	2	44	51	27	24	45	29	0.00504936	0.0636219	0.00830293	0.0573517	38.3333	38.3333	1.33368	-1.3829	0.187988	-0.88366	2.72861	0.435387	0.685735	8	-8	0.000618648	0.000457364	0.000597666	0.000906379	0.000567292
	marginal zone mphs	erythroblasts	-1.12312	-1.68041	-1.1146	-1.82972	-1.93497	-1.34562	-0.788838	-1.2615	0.0080426	0.000315888	0.000166336	0.000383552	0.000408004	0.000173572	0.000124183	9.43286e-05	0.000209113	3.10835e-05	110	58	135	132	53	41	33	69	10	0.202131	0.463064	0.648888	0.705642	25.6667	-25.6667	-0.397396	-0.929387	-0.172391	-1.34648	2.7065	0.439124	0.685904	38	-38	0.00117246	0.000854337	0.00127357	0.000609509	0.00024819
	CD4(+) T cells	CD4(+) T cells	0.855428	0.955373	0.806057	1.09556	1.01612	0.804411	0.752596	0.807144	0.557796	0.129411	0.124947	0.152245	0.0234602	0.0672411	0.12752	0.14418	0.0993621	0.10998	45064	43568	53586	7590	20532	42102	50440	32786	35382	0.363516	0.639112	0.115531	0.218746	23998	-23998	0.0997445	1.36732	0.509526	0.712743	2.63718	0.451008	0.701568	16128	16128	0.014771	0.0135992	0.0170844	0.00527128	0.0104838
	marginal zone mphs	CD4(+)CD8(-)cDC	-0.529437	-0.578174	-0.360399	-1.10534	-1.18412	-1.08123	0.104802	-0.811283	-10.4832	0.000120612	7.74325e-05	0.000139215	9.58192e-05	4.91241e-05	1.81731e-05	2.28675e-05	5.15206e-05	0	42	27	49	31	15	6	8	17	0	0.000962828	0.0259964	0.116397	0.21708	22	-22	-0.634227	-0.805988	-0.0729506	-1.39101	2.58985	0.459272	0.70859	9	-9	0.00117246	0.000854337	0.00127357	0.000609509	0.00024819
	marginal zone mphs	CD106(+)CD16/32(+)Ly6C(-)CD31(-) stroma	-0.0867107	-0.664151	0.026253	-0.815157	-1.36784	-1.07221	0.0490033	-0.684482	-1.38548	0.00045373	0.000157733	0.00032673	0.000179275	3.92993e-05	6.36057e-05	1.71506e-05	0.000130317	9.32505e-06	158	55	115	58	12	21	6	43	3	0.03415	0.176832	0.0849767	0.19327	79	-79	-0.843534	-1.02831	0.48477	-1.13294	2.57596	0.461719	0.709471	13	-13	0.00117246	0.000854337	0.00127357	0.000609509	0.00024819
	B cells	CD106(-)CD16/32(-)Ly6C(+)CD31(+) stroma	-10.1184	-1.49028	-0.257933	-1.11241	-0.53452	-0.543982	-0.26302	-0.187057	-0.862684	0	5.73574e-06	1.70468e-05	8.96373e-05	0.000455217	0.000215048	0.000122913	0.000139409	9.32505e-06	0	2	6	29	139	71	43	46	3	0.35798	0.64131	0.0840037	0.193416	77	77	3.22523	-0.701887	-0.613089	-1.31334	2.59338	0.458651	0.710533	49	-49	0.031669	0.0297899	0.0305912	0.0264789	0.0168359
	CD4(-)CD8(+)cDC	CD8(+) T cells	0.00372687	0.47572	0.441439	0.785113	0.598331	0.533503	0.246207	0.648625	0.459601	0.000307273	0.00052482	0.000315365	0.00178966	0.00476176	0.00308336	0.00536529	0.0031276	0.00423047	107	183	111	579	1454	1018	1877	1032	1361	0.12193	0.360076	0.0305853	0.109695	883.333	883.333	0.33202	1.44524	-0.0563614	0.683715	2.55937	0.464656	0.711093	406.333	406.333	0.000188206	0.000195379	0.000111237	0.00124128	0.00207859
	NK cells	granulocytes	0.884051	0.650958	1.18576	0.51587	0.507914	0.590124	0.647989	0.72591	-0.0534072	0.000258454	0.000292523	0.000247178	0.00121783	0.000769611	0.000460384	0.000574547	0.000815238	0.000257993	90	102	87	394	235	152	201	269	83	0.0785196	0.260355	0.067047	0.17367	167.333	167.333	-0.368954	-0.633845	-0.00184896	-1.46504	2.5481	0.466662	0.711283	76	-76	0.000609643	0.000621659	0.000515651	0.000809896	0.000683632
	CD106(-)CD16/32(-)Ly6C(+)CD31(+) stroma	CD106(-)CD16/32(+)Ly6C(+)CD31(-)	-4.27728	-6.01803	4.58137	0.67827	1.18623	1.13741	0.534947	0.132961	0.410322	0	0	5.68225e-06	1.54547e-05	0.000127723	6.66346e-05	2.28675e-05	1.21225e-05	2.17585e-05	0	0	2	5	39	22	8	4	7	0.426524	0.634749	0.104448	0.209458	21.3333	21.3333	2.90528	-0.837439	-1.02861	-0.857171	2.49408	0.476361	0.723151	15.6667	-15.6667	9.00507e-07	3.55234e-06	2.82807e-06	3.61809e-05	0.000208303
	CD31(hi) vascular	ERTR7(+) stroma	0.567064	0.973583	1.05589	1.46765	1.87265	1.66922	1.44748	1.67177	0.665445	7.46644e-05	0.000163469	0.000232972	0.000213275	0.000419192	0.000448269	0.000251543	0.000190929	0.000369894	26	57	82	69	128	148	88	63	119	0.0135865	0.119434	0.0797528	0.190691	60	60	0.804329	-0.848525	-1.32167	0.0753141	2.47248	0.480286	0.726192	25	-25	8.64486e-05	0.000113675	0.000176283	7.14341e-05	0.000141823
	plasma cells	CD4(+) T cells	-1.27972	-1.54269	-1.3545	-0.65293	0.174828	-0.154107	0.205252	-0.0190753	-0.829517	0.000261325	0.000252372	0.000332412	0.000117456	0.000638614	0.00331961	0.00136919	0.00399739	0.00081128	91	88	117	38	195	1096	479	1319	261	0.00951952	0.0922661	0.338999	0.445234	344.333	344.333	1.18157	0.00618834	1.53582	-0.318521	2.46023	0.482522	0.726666	243.333	243.333	0.000252142	0.000329479	0.0003224	0.000151218	0.000232678
	ERTR7(+) stroma	CD106(+)CD16/32(-)Ly6C(+)CD31(+)	0.629255	0.419744	0.94716	1.01432	1.25444	1.35476	1.54303	1.29226	0.948121	0.0005887	0.000501877	0.000880749	0.00131983	0.00148355	0.000645144	0.000500227	0.00100617	0.00134281	205	175	310	427	453	213	175	332	432	0.0417786	0.190269	0.154599	0.263313	134.333	134.333	0.542453	-1.46104	-0.322551	0.434971	2.42787	0.488467	0.7327	51.3333	-51.3333	0.00191088	0.00202927	0.00194948	0.00244917	0.00202098
	NK cells	CD4(-)CD8(+)cDC	0.165697	-1.01431	-0.453938	-0.0661018	-0.220469	-0.364596	0.131528	-0.150241	-0.671507	3.44605e-05	1.14715e-05	8.52338e-06	0.000265821	0.00025217	8.78365e-05	0.000162931	0.00014547	6.52754e-05	12	4	3	86	77	29	57	48	21	0.570204	0.735621	0.0334961	0.113582	57.6667	57.6667	0.217129	-0.393839	-0.570118	-1.37972	2.38378	0.496662	0.742048	22	-22	0.000609643	0.000621659	0.000515651	0.000809896	0.000683632
	granulocytes	CD106(-)CD16/32(-)Ly6C(+)CD31(+) stroma	-6.29258	-7.94337	1.84016	1.10478	1.15766	0.946193	0.859321	0.479784	-1.03805	0	0	2.84113e-06	9.89101e-05	0.000448667	0.00013024	0.000120055	5.75819e-05	9.32505e-06	0	0	1	32	137	43	42	19	3	0.160591	0.418645	0.114325	0.217567	70.3333	70.3333	5.20147	-0.547142	-0.86996	-1.11932	2.30907	0.510785	0.760145	49.3333	-49.3333	0.000696992	0.00095025	0.000625946	0.00318485	0.00306582
	F4/80(+) mphs	no id	0.243302	0.29317	0.263956	0.109261	-0.115479	0.0555626	0.2007	-0.0801413	-0.33742	0.00115443	0.00117583	0.00103701	0.000639825	0.000196496	0.000433125	0.000265835	0.000257603	0.000177176	402	410	365	207	60	143	93	85	57	0.0224895	0.134937	0.00663318	0.0549817	255.667	-255.667	-0.250361	-0.709155	-0.746264	-1.10882	2.2893	0.514575	0.762781	58.3333	-58.3333	0.0060442	0.00763575	0.00589276	0.00232393	0.00183373
	marginal zone mphs	CD106(-)CD16/32(+)Ly6C(+)CD31(-)	-1.55413	-2.37125	-2.13584	-1.0202	-2.63778	-1.35173	-10.3313	-12.1915	-0.746363	5.74341e-06	2.86787e-06	2.84113e-06	4.63641e-05	3.27494e-06	1.21154e-05	0	0	3.10835e-06	2	1	1	15	1	4	0	0	1	0.558484	0.730474	0.272084	0.390335	5.33333	5.33333	0.350504	-0.904473	-0.904473	-0.767895	2.22581	0.526883	0.774949	6.33333	-6.33333	0.00117246	0.000854337	0.00127357	0.000609509	0.00024819
	CD11c(+) B cells	CD106(+)CD16/32(+)Ly6C(-)CD31(+) stroma	-0.826382	-0.79505	-0.54548	-0.482067	-10.1491	-0.37043	0.444899	-10.4329	-0.832513	2.01019e-05	2.29429e-05	1.98879e-05	1.54547e-05	0	1.21154e-05	1.42922e-05	0	3.10835e-06	7	8	7	5	0	4	5	0	1	0.415111	0.63271	0.0699024	0.177371	4.33333	-4.33333	-2.94488	0.627416	-1.1301	-0.747865	2.23008	0.526048	0.776743	1	-1	0.000188206	0.000230902	0.000138575	8.99885e-05	6.64796e-05
	B cells	CD106(+)CD16/32(+)Ly6C(-)CD31(+) stroma	-0.315421	-0.51129	-0.618601	-0.536824	-0.971708	-0.520063	-0.483678	0.00354775	0.356564	0.00563142	0.00394906	0.00412816	0.00438914	0.000825285	0.00260783	0.000894692	0.00207901	0.000674512	1961	1377	1453	1420	252	861	313	686	217	0.32256	0.609639	0.165684	0.275893	752.667	-752.667	-0.194428	-0.961166	-0.296539	-1.08473	2.18841	0.534234	0.782715	439	-439	0.031669	0.0297899	0.0305912	0.0264789	0.0168359
	megakaryocytes	CD106(-)CD16/32(+)Ly6C(+)CD31(-)	1.64598	1.4543	-8.12288	-0.00134911	0.168713	0.638396	0.227707	0.90549	0.632631	1.14868e-05	8.60361e-06	0	5.5637e-05	9.49733e-05	0.000109038	4.85935e-05	9.39494e-05	9.94672e-05	4	3	0	18	29	36	17	31	32	0.58	0.745715	0.00813547	0.0572553	25.3333	25.3333	1.94279	-1.37128	0.267341	0.46669	2.16967	0.537948	0.785113	1	-1	9.45532e-05	5.59493e-05	5.09053e-05	0.000257905	0.000421037
	CD106(-)CD16/32(-)Ly6C(+)CD31(+) stroma	CD106(-)CD16/32(-)Ly6C(+)CD31(+) stroma	0.35498	-2.28726	-2.06397	4.59078	3.46687	4.65023	4.20052	3.3696	5.13749	0	0	0	3.70913e-05	0.000307844	0.0001575	7.43195e-05	1.81837e-05	7.46004e-05	0	0	0	12	94	52	26	6	24	0.00390465	0.0590384	0.0992638	0.205697	52.6667	52.6667	5.56804	-0.68675	-1.10057	-0.684679	2.15167	0.541531	0.787303	34	-34	9.00507e-07	3.55234e-06	2.82807e-06	3.61809e-05	0.000208303
	plasma cells	plasma cells	3.58751	3.69301	3.67857	3.31843	3.85308	2.83483	3.32483	2.58687	3.35066	0.000580085	0.00116435	0.000965983	0.000179275	0.00055674	0.00447663	0.000508803	0.00497629	0.00156661	202	406	340	58	170	1478	178	1642	504	0.343598	0.624422	0.579378	0.64703	252.667	252.667	-0.317588	-0.516364	1.36104	-0.0718351	2.12421	0.54703	0.789227	206	206	0.000252142	0.000329479	0.0003224	0.000151218	0.000232678
	CD4(-)CD8(+)cDC	CD4(-)CD8(+)cDC	3.34063	3.06168	3.16694	2.19589	1.93643	2.04451	2.32536	2.16112	1.96171	0.00025271	0.000212222	6.8187e-05	0.00391313	0.00660883	0.00322269	0.00536244	0.00323671	0.00248046	88	74	24	1266	2018	1064	1876	1068	798	0.000519345	0.024539	0.0130879	0.0659701	1387.33	1387.33	-1.13081	0.436421	-0.751606	-1.17425	2.13425	0.545016	0.789333	202	-202	0.000188206	0.000195379	0.000111237	0.00124128	0.00207859
	CD31(hi) vascular	CD106(+)CD16/32(+)Ly6C(-)CD31(-) stroma	-1.45916	0.103799	0.0292221	0.020922	0.141088	-0.764255	-0.253565	-0.422897	-1.25616	8.61512e-06	4.58859e-05	4.5458e-05	4.94551e-05	0.000104798	0.000102981	4.85935e-05	6.36431e-05	7.46004e-05	3	16	16	16	32	34	17	21	24	0.7001	0.806822	0.075361	0.184932	15.6667	15.6667	0.241297	-1.18162	-0.702956	-0.35445	2.01601	0.56909	0.814834	6.66667	-6.66667	8.64486e-05	0.000113675	0.000176283	7.14341e-05	0.000141823
	marginal zone mphs	CD106(-)CD16/32(-)Ly6C(+)CD31(+) stroma	-6.82542	-7.85092	-8.08809	-9.90154	-10.4473	-0.0853215	-7.8444	-0.149869	-6.46177	0	0	0	0	0	3.02884e-06	0	3.03062e-06	0	0	0	0	0	0	1	0	1	0	0.829956	0.893798	0.373901	0.464884	0.333333	0.333333	0.776747	-0.57735	1.15572	-0.57735	2.00235	0.571919	0.815793	0	0	0.00117246	0.000854337	0.00127357	0.000609509	0.00024819
	megakaryocytes	CD3(+) other markers (-)	-9.02998	1.38465	1.48436	-0.0842029	1.33171	0.63229	0.636448	0.907231	0.206759	0	5.73574e-06	5.68225e-06	2.47275e-05	0.000101523	4.24038e-05	3.43013e-05	3.93981e-05	6.2167e-06	0	2	2	8	31	14	12	13	2	0.487905	0.675561	0.0876795	0.193517	16.3333	16.3333	2.68026	-0.544946	-0.418218	-1.24325	2.01754	0.568774	0.817478	8.66667	-8.66667	9.45532e-05	5.59493e-05	5.09053e-05	0.000257905	0.000421037
	capsule	CD4(+) T cells	-1.96085	-1.88025	-1.9696	-0.18046	-0.376064	-0.519354	-2.06029	-0.856157	-1.16236	8.04078e-05	0.000140526	0.000161944	8.03645e-05	2.29246e-05	3.63461e-05	5.71688e-06	3.63675e-05	4.35169e-05	28	49	57	26	7	12	2	12	14	0.000102814	0.00971597	0.0536557	0.146085	29.6667	-29.6667	1.57827	-1.35879	-0.338717	-0.100779	1.9712	0.578406	0.818868	5.66667	-5.66667	0.000155788	0.00026909	0.000300718	6.49401e-05	1.44039e-05
	CD106(-)CD16/32(-)Ly6C(+)CD31(+) stroma	CD106(+)CD16/32(-)Ly6C(+)CD31(+)	-6.23663	3.296	2.35218	2.52402	2.16265	3.03245	2.56553	2.6786	2.88291	0	1.43393e-05	5.68225e-06	8.96373e-05	0.000379893	0.000160529	6.57442e-05	0.000148501	6.83837e-05	0	5	2	29	116	53	23	49	22	0.414285	0.634008	0.0807074	0.190531	63.6667	63.6667	2.76919	-0.953418	-0.406538	-0.935975	1.95033	0.58278	0.818925	34.6667	-34.6667	9.00507e-07	3.55234e-06	2.82807e-06	3.61809e-05	0.000208303
	granulocytes	CD106(+)CD16/32(+)Ly6C(-)CD31(+) stroma	0.440049	0.384321	0.444131	-0.255952	-0.199347	0.142842	0.214308	0.385003	0.425317	0.000261325	0.000306862	0.000244337	0.000698553	0.000324219	0.000690576	0.000571688	0.000645523	0.000861013	91	107	86	226	99	228	200	213	277	0.0139129	0.116868	0.073983	0.183971	89.6667	89.6667	-0.526986	0.00267546	0.34793	1.35557	1.95863	0.581037	0.819522	45.6667	45.6667	0.000696992	0.00095025	0.000625946	0.00318485	0.00306582
	marginal zone mphs	CD31(hi) vascular	-0.817648	-0.409769	-1.54024	-1.36424	-0.176217	-10.2541	0.445558	-10.1098	-7.62272	1.14868e-05	1.72072e-05	1.13645e-05	3.09094e-06	6.54988e-06	0	2.85844e-06	0	0	4	6	4	1	2	0	1	0	0	0.399896	0.640511	0.0198743	0.086199	3.66667	-3.66667	-3.00895	-0.108393	-0.980756	-0.980756	1.93551	0.585898	0.820258	0.666667	-0.666667	0.00117246	0.000854337	0.00127357	0.000609509	0.00024819
	capsule	marginal zone mphs	-2.76048	-1.40138	-1.47617	-1.26308	-7.77428	-7.7278	-6.03112	0.515455	-6.28483	2.87171e-06	1.43393e-05	1.98879e-05	3.09094e-06	0	0	0	3.03062e-06	0	1	5	7	1	0	0	0	1	0	0.168173	0.432444	0.0909965	0.197335	4	-4	-3.70905	-0.57735	1.1209	-0.57735	1.92309	0.588523	0.820892	0	0	0.000155788	0.00026909	0.000300718	6.49401e-05	1.44039e-05
	capsule	megakaryocytes	-0.253489	-9.49418	-9.40904	0.266542	-8.33498	1.27556	-7.51565	-8.24234	0.838966	2.87171e-06	0	0	6.18188e-06	0	3.02884e-06	0	0	3.10835e-06	1	0	0	2	0	1	0	0	1	0.394532	0.642814	0.355684	0.459067	0.666667	0.666667	4.12127	-0.993236	-0.993236	0.0123283	1.97319	0.57799	0.821354	0.666667	-0.666667	0.000155788	0.00026909	0.000300718	6.49401e-05	1.44039e-05
	CD4(+)MHCII(+)	CD31(hi) vascular	0.100077	-8.42221	-0.102449	-9.12607	-0.128186	-0.166177	-10.638	-0.219583	-9.04596	2.87171e-06	0	5.68225e-06	0	6.54988e-06	3.02884e-06	0	3.03062e-06	0	1	0	2	0	2	1	0	1	0	0.939415	0.959727	0.898103	0.912785	0	0	-0.33195	-0.974035	-0.0495067	-0.974035	1.89994	0.593432	0.824696	0.666667	-0.666667	0.000117966	4.35161e-05	0.000151773	0.000140085	0.00023157
	CD106(-)CD16/32(-)Ly6C(+)CD31(+) stroma	CD31(hi) vascular	-4.23391	-5.84823	-6.11278	2.12592	-0.0156704	-9.46964	-9.18841	1.52149	1.49168	0	0	0	6.18188e-06	6.54988e-06	0	0	6.06125e-06	6.2167e-06	0	0	0	2	2	0	0	2	2	0.460431	0.651845	0.116449	0.216096	1.33333	1.33333	2.94518	-1.15326	0.493846	0.536089	1.86128	0.601692	0.833112	0	0	9.00507e-07	3.55234e-06	2.82807e-06	3.61809e-05	0.000208303
	FDCs	B cells	0.622739	0.668514	0.770084	0.714591	1.35391	1.13832	1.67844	1.20304	1.41192	0.0210439	0.0172588	0.00917684	0.00657443	0.00126085	0.000884422	0.000160073	0.00143045	1.55418e-05	7328	6018	3230	2127	385	292	56	472	5	0.118698	0.353291	0.0308278	0.109512	4590.67	-4590.67	0.38183	-0.863126	-0.46389	-0.908547	1.78564	0.618065	0.846481	757	-757	0.00140479	0.00113586	0.000592952	0.000434171	8.75314e-05
	marginal zone mphs	CD106(+)CD16/32(+)Ly6C(-)CD31(+) stroma	-0.966062	-2.58659	-0.877876	-0.639432	-1.57592	-0.35968	-0.839616	-0.464362	-9.52377	0.000109125	1.43393e-05	0.000133533	8.96373e-05	6.54988e-06	2.72596e-05	2.85844e-06	2.72756e-05	0	38	5	47	29	2	9	1	9	0	0.405733	0.636377	0.369887	0.474116	16.6667	-16.6667	0.6185	-0.885329	-0.32077	-0.95142	1.7919	0.616699	0.847681	10	-10	0.00117246	0.000854337	0.00127357	0.000609509	0.00024819
	no id	erythroblasts	0.0733224	0.120453	0.217106	0.575535	-0.158319	0.344426	0.213739	0.128014	-0.2066	0.000525522	0.000516216	0.0006563	0.00660225	0.00227608	0.00262904	0.0027584	0.00273059	0.00105062	183	180	231	2136	695	868	965	901	338	0.624349	0.773784	0.0779829	0.188881	1035	1035	0.11692	-0.448482	-0.460055	-1.15937	1.75692	0.624354	0.848942	498.333	-498.333	0.000618648	0.000457364	0.000597666	0.000906379	0.000567292
	FDCs	CD8(+) T cells	-2.73551	-3.50582	-3.55189	-0.60554	-1.21298	-1.23227	-1.84374	-1.32569	-1.65257	0.000149329	5.73574e-05	3.12524e-05	0.000154547	3.27494e-05	2.42307e-05	5.71688e-06	4.54594e-05	3.10835e-06	52	20	11	50	10	8	2	15	1	0.00257897	0.0513079	0.881147	0.90046	5	-5	2.24747	-0.888738	-0.343601	-0.924519	1.76265	0.623096	0.850289	16.6667	-16.6667	0.00140479	0.00113586	0.000592952	0.000434171	8.75314e-05
	plasma cells	CD3(+) other markers (-)	0.30937	-0.396904	0.0421541	0.318867	-1.48407	-0.162598	-0.241223	-0.114154	0.187171	8.61512e-06	5.73574e-06	8.52338e-06	2.16366e-05	3.27494e-06	9.38942e-05	2.00091e-05	9.698e-05	1.86501e-05	3	2	3	7	1	31	7	32	6	0.499878	0.684616	0.312224	0.425035	10.3333	10.3333	-0.427474	-0.408981	1.19771	-0.437348	1.79305	0.616448	0.850428	2	2	0.000252142	0.000329479	0.0003224	0.000151218	0.000232678
	B cells	ERTR7(+) stroma	-0.474449	-0.607027	-0.739767	-0.50194	-1.00373	-0.485168	-0.481594	-0.118672	0.0232013	0.00947089	0.00861795	0.00665108	0.0109976	0.0027575	0.00490673	0.00208952	0.00404588	0.00307416	3298	3005	2341	3558	842	1620	731	1335	989	0.776994	0.868946	0.480178	0.563227	874.667	-874.667	-0.0565316	-0.966499	-0.508792	-0.736135	1.73489	0.629206	0.852473	988.333	-988.333	0.031669	0.0297899	0.0305912	0.0264789	0.0168359
	CD106(-)CD16/32(-)Ly6C(+)CD31(+) stroma	CD3(+) other markers (-)	-4.35658	-5.68223	-5.61846	-0.203018	0.228433	1.18195	1.29199	0.716062	0.811168	0	0	0	3.09094e-06	1.63747e-05	2.72596e-05	2.28675e-05	9.09187e-06	3.10835e-06	0	0	0	1	5	9	8	3	1	0.000698802	0.020319	0.0897378	0.195744	5	5	5.62154	0.602475	-0.535618	-1.02995	1.71067	0.634564	0.856662	1	-1	9.00507e-07	3.55234e-06	2.82807e-06	3.61809e-05	0.000208303
	CD4(-)CD8(+)cDC	CD4(+)MHCII(+)	0.0310528	0.266464	-9.53592	-0.130323	-0.714849	-0.0741975	-1.28157	-0.0262117	-0.0686602	5.74341e-06	2.86787e-06	0	4.32732e-05	5.23991e-05	2.12019e-05	2.85844e-05	4.24287e-05	2.17585e-05	2	1	0	14	16	7	10	14	7	0.439717	0.641749	0.0185248	0.0842653	11.3333	11.3333	2.77301	-0.646736	0.216378	-1.0723	1.6149	0.656015	0.867041	2	-2	0.000188206	0.000195379	0.000111237	0.00124128	0.00207859
	capsule	capsule	5.05505	4.7365	4.74229	3.44682	6.57224	-5.37544	5.26217	3.60167	4.61591	0.000930433	0.00201324	0.0022729	3.70913e-05	3.27494e-05	0	5.71688e-06	6.06125e-06	3.10835e-05	324	702	800	12	10	0	2	2	10	0.40909	0.636362	0.0140152	0.0687853	601.333	-601.333	-3.29674	-0.866136	-0.849154	0.384818	1.61934	0.655013	0.868754	2.66667	-2.66667	0.000155788	0.00026909	0.000300718	6.49401e-05	1.44039e-05
	FDCs	CD4(+) T cells	-2.14093	-2.8703	-2.52406	0.094598	-0.411788	-0.748641	-0.692215	-0.725127	-0.828255	0.000620289	0.000229429	0.000190356	0.000704735	0.000134273	0.00010601	2.5726e-05	0.000206082	1.24334e-05	216	80	67	228	41	35	9	68	4	0.0026205	0.047169	0.900722	0.91296	19.6667	-19.6667	2.15649	-0.856336	-0.322438	-0.895685	1.63953	0.650461	0.868813	74.3333	-74.3333	0.00140479	0.00113586	0.000592952	0.000434171	8.75314e-05
	F4/80(+) mphs	CD106(-)CD16/32(-)Ly6C(+)CD31(+) stroma	0.739912	-0.827576	0.286804	-0.661441	0.48536	0.535536	0.875714	0.949841	-0.741322	2.87171e-06	2.86787e-06	5.68225e-06	1.23638e-05	0.000137548	8.17788e-05	7.43195e-05	3.93981e-05	6.2167e-06	1	1	2	4	42	27	26	13	2	0.93419	0.956975	0.112587	0.216469	23	23	0.0534384	-0.0464086	-0.603228	-1.1323	1.64815	0.648521	0.869295	10.6667	-10.6667	0.0060442	0.00763575	0.00589276	0.00232393	0.00183373
	FDCs	CD4(-)CD8(+)cDC	-2.46116	-12.2205	-10.9032	-0.55689	-0.713489	-1.84481	-9.66759	-1.16922	-8.82703	5.74341e-06	0	0	8.65464e-05	1.96496e-05	3.02884e-06	0	1.21225e-05	0	2	0	0	28	6	1	0	4	0	0.0720945	0.247743	0.249045	0.367169	11	11	7.48988	-0.82355	-0.549341	-0.82355	1.65824	0.646257	0.869342	10.3333	-10.3333	0.00140479	0.00113586	0.000592952	0.000434171	8.75314e-05
	CD4(+) T cells	CD31(hi) vascular	0.445347	0.412499	0.275895	0.266946	0.270375	-0.0170866	0.147541	-0.0374265	0.0536454	0.000511164	0.00061946	0.00093189	0.000139092	0.000438842	0.000751153	0.000800364	0.00033943	0.000559503	178	216	328	45	134	248	280	112	180	0.132456	0.373646	0.323108	0.433522	98.3333	-98.3333	-0.204502	1.16756	-0.338502	0.380569	1.62262	0.654273	0.870828	48.3333	48.3333	0.014771	0.0135992	0.0170844	0.00527128	0.0104838
	CD106(+)CD16/32(+)Ly6C(-)CD31(+) stroma	CD106(+)CD16/32(+)Ly6C(-)CD31(+) stroma	2.51964	2.47142	2.44524	2.37655	3.0247	2.56504	2.94456	2.96144	2.63559	0.00294063	0.00223694	0.00311388	0.0030724	0.00155887	0.00274413	0.00174365	0.00183656	0.0027913	1024	780	1096	994	476	906	610	606	898	0.413381	0.637788	0.596835	0.658637	174.667	-174.667	0.176663	-0.897816	-0.781122	0.41804	1.59098	0.661436	0.87116	87.3333	-87.3333	0.000960841	0.000850785	0.0010709	0.00100936	0.00057948
	megakaryocytes	CD4(+)MHCII(+)	0.708665	-7.6979	-8.7579	-0.104487	-11.1205	-0.199375	-1.56809	-9.95563	-9.18252	5.74341e-06	0	0	9.27283e-06	0	3.02884e-06	2.85844e-06	0	0	2	0	0	3	0	1	1	0	0	0.775659	0.870027	0.547857	0.624926	0.666667	0.666667	1.44091	-0.262693	-0.867219	-0.867219	1.57314	0.665494	0.873461	1	-1	9.45532e-05	5.59493e-05	5.09053e-05	0.000257905	0.000421037
	CD106(-)CD16/32(-)Ly6C(+)CD31(+) stroma	CD106(+)CD16/32(+)Ly6C(-)CD31(-) stroma	-7.17925	0.892272	1.30554	0.118701	0.0454608	-0.387884	0.0309372	-0.638439	-0.0151685	0	2.86787e-06	2.84113e-06	2.78185e-05	0.000137548	5.7548e-05	2.5726e-05	2.4245e-05	8.08171e-05	0	1	1	9	42	19	9	8	26	0.597159	0.754936	0.0917516	0.197823	22.6667	22.6667	1.58591	-0.855993	-0.882089	0.114754	1.52398	0.676748	0.882106	9	-9	9.00507e-07	3.55234e-06	2.82807e-06	3.61809e-05	0.000208303
	erythroblasts	CD106(-)CD16/32(-)Ly6C(+)CD31(+) stroma	-7.85354	0.516004	0.00433691	-0.226575	-0.701292	-0.267453	-0.777047	0.183433	-0.0879545	0	5.73574e-06	2.84113e-06	0.000123638	0.000507616	0.000166586	0.000145781	0.000157592	6.2167e-05	0	2	1	40	155	55	51	52	20	0.492711	0.679726	0.0962744	0.202883	82.3333	82.3333	2.04596	-0.571158	-0.515015	-0.968578	1.5296	0.675455	0.883467	42.3333	-42.3333	0.00326884	0.00397063	0.00391405	0.015055	0.0221887
	NK cells	CD4(+)CD8(-)cDC	0.208405	-0.184038	0.207039	0.245817	-0.0381767	-0.0697603	0.231578	0.00988206	-0.46574	0.000132098	8.31682e-05	9.94394e-05	0.000500733	0.000432292	0.000115096	0.000234392	0.000230327	0.000158526	46	29	35	162	132	38	82	76	51	0.859076	0.914734	0.110562	0.213677	74	74	-0.0311751	-0.558824	-0.578579	-0.927544	1.50738	0.680569	0.884038	41	-41	0.000609643	0.000621659	0.000515651	0.000809896	0.000683632
	plasma cells	CD106(-)CD16/32(+)Ly6C(+)CD31(-)	1.59262	0.972006	0.849263	0.589318	-0.0955661	0.00835483	0.100334	-0.187986	0.443176	2.87171e-05	3.15466e-05	1.42056e-05	5.87279e-05	3.92993e-05	0.000284711	6.00273e-05	0.000215174	0.000251776	10	11	5	19	12	94	21	71	81	0.0363965	0.185917	0.262968	0.380182	33	33	-0.970595	-0.495155	0.642066	0.910358	1.48618	0.685464	0.887347	16	16	0.000252142	0.000329479	0.0003224	0.000151218	0.000232678
	plasma cells	CD106(+)CD16/32(+)Ly6C(-)CD31(+) stroma	-0.233074	-0.159558	-0.0200715	0.199617	-1.51852	-0.346475	-1.05347	-0.239294	-0.0525067	4.8819e-05	6.30931e-05	7.95516e-05	5.2546e-05	6.54988e-06	0.000166586	1.42922e-05	0.000148501	9.94672e-05	17	22	28	17	2	55	5	49	32	0.459455	0.65291	0.825237	0.852669	2.33333	2.33333	-0.417558	-0.73956	0.889303	0.294194	1.42436	0.699835	0.899788	4	4	0.000252142	0.000329479	0.0003224	0.000151218	0.000232678
	B cells	CD4(+)MHCII(+)	-0.208557	-0.0125295	-0.0348312	-0.481058	-1.3474	-0.975966	-1.25431	-0.428945	-0.197527	0.000758131	0.000329805	0.00104553	0.000649098	0.000225971	0.000127211	0.000194374	0.000312154	3.41919e-05	264	115	368	210	69	42	68	103	11	0.0303118	0.168498	0.224105	0.341188	142	-142	-0.849503	-0.503975	-0.0791353	-1.08176	1.43046	0.698411	0.901022	46.3333	-46.3333	0.031669	0.0297899	0.0305912	0.0264789	0.0168359
	megakaryocytes	CD106(+)CD16/32(-)Ly6C(+)CD31(+)	1.0729	1.48895	1.34317	0.528394	1.14215	0.55558	1.2594	0.602687	0.796948	4.59473e-05	4.01502e-05	3.40935e-05	8.65464e-05	0.000281645	3.63461e-05	5.14519e-05	6.66737e-05	3.10835e-05	16	14	12	28	86	12	18	22	10	0.0753633	0.2521	0.274374	0.390616	28	28	-0.559632	-0.643541	-0.526076	-0.800722	1.33206	0.721535	0.903113	25.3333	-25.3333	9.45532e-05	5.59493e-05	5.09053e-05	0.000257905	0.000421037
	marginal zone mphs	marginal zone mphs	2.2398	2.83805	2.50181	1.6116	2.24007	1.20962	-7.42087	2.21659	5.61716	0.00326226	0.00328084	0.00466513	0.000506914	0.000124448	2.42307e-05	0	0.000181837	2.48668e-05	1136	1144	1642	164	38	8	0	60	8	0.0724154	0.246604	0.00195296	0.0346883	1237.33	-1237.33	-0.839455	-0.857911	-0.144052	-0.760288	1.3348	0.720886	0.905299	47.3333	-47.3333	0.00117246	0.000854337	0.00127357	0.000609509	0.00024819
	CD4(-)CD8(+)cDC	CD106(+)CD16/32(-)Ly6C(+)CD31(+)	-0.767845	-0.316737	-0.127991	-0.107388	-0.612775	-0.253471	0.224254	-0.438049	0.0895342	1.43585e-05	2.29429e-05	1.70468e-05	0.000219457	0.000235796	9.99518e-05	0.000137205	0.000160623	0.000118117	5	8	6	71	72	33	48	53	38	0.758605	0.855979	0.0176573	0.082327	52.3333	52.3333	0.0796462	-0.645365	-0.329607	-0.902738	1.34007	0.71964	0.906747	12.3333	-12.3333	0.000188206	0.000195379	0.000111237	0.00124128	0.00207859
	megakaryocytes	CD8(+) T cells	-1.28343	-1.08979	-0.925109	-0.321053	-0.606684	-1.13746	-1.94304	-0.707082	-1.24823	4.30756e-05	3.15466e-05	3.69347e-05	0.000123638	0.000294745	9.38942e-05	8.00364e-05	0.000118194	9.94672e-05	15	11	13	40	90	31	28	39	32	0.189918	0.448682	0.100066	0.203959	40.6667	40.6667	0.411046	-0.836924	-0.484913	-0.657672	1.36811	0.713025	0.907487	20.6667	-20.6667	9.45532e-05	5.59493e-05	5.09053e-05	0.000257905	0.000421037
	no id	CD106(+)CD16/32(+)Ly6C(-)CD31(+) stroma	0.678902	0.46128	0.485385	0.975931	0.959269	0.771863	1.14395	1.12136	-0.0595415	0.000284299	0.000154865	0.000235814	0.000658371	0.000183397	0.000330144	0.000222958	0.000433379	0.000167851	99	54	83	213	56	109	78	143	54	0.0191871	0.127241	0.318189	0.430016	47.3333	47.3333	0.360499	-0.689478	0.175752	-0.916074	1.34546	0.718368	0.90817	34.3333	-34.3333	0.000618648	0.000457364	0.000597666	0.000906379	0.000567292
	capsule	CD106(+)CD16/32(-)Ly6C(+)CD31(+)	-0.56234	-1.99052	-0.688131	0.664198	-9.12825	1.32331	-7.96703	0.145303	-9.24154	1.43585e-05	5.73574e-06	2.55701e-05	2.47275e-05	0	6.05769e-06	0	6.06125e-06	0	5	2	9	8	0	2	0	2	0	0.722437	0.827519	0.625634	0.684345	2	-2	-1.29992	-0.796182	-0.325905	-0.796182	1.37403	0.711634	0.908776	2.66667	-2.66667	0.000155788	0.00026909	0.000300718	6.49401e-05	1.44039e-05
	granulocytes	CD4(+)CD8(-)cDC	0.254717	-0.074648	-0.315533	-0.159349	-0.403814	-0.605385	-0.0347971	-0.717446	-0.258246	0.000155072	0.000140526	7.10282e-05	0.00131056	0.00133945	0.000448269	0.00138634	0.000572788	0.00113455	54	49	25	424	409	148	485	189	365	0.175794	0.437171	0.0361419	0.1193	284.333	284.333	-0.344361	0.698245	-0.908335	0.201008	1.35302	0.716582	0.908954	19.3333	19.3333	0.000696992	0.00095025	0.000625946	0.00318485	0.00306582
	granulocytes	capsule	-0.435967	0.192548	-0.0652208	-0.0997214	0.297032	0.698872	0.0335739	0.503259	-0.350298	1.72302e-05	7.74325e-05	3.97758e-05	5.2546e-05	1.30998e-05	2.12019e-05	8.57532e-06	3.03062e-05	1.55418e-05	6	27	14	17	4	7	3	10	5	0.243662	0.51169	0.4975	0.574512	6.33333	-6.33333	0.401607	-0.977959	0.0651377	-0.643566	1.37482	0.711446	0.911616	3.33333	-3.33333	0.000696992	0.00095025	0.000625946	0.00318485	0.00306582
	NK cells	CD106(-)CD16/32(-)Ly6C(+)CD31(+) stroma	-6.17854	1.6822	2.02626	-0.30046	1.06643	0.466559	-0.14135	0.272326	-0.376021	0	2.86787e-06	2.84113e-06	6.18188e-06	9.16984e-05	1.21154e-05	5.71688e-06	9.09187e-06	3.10835e-06	0	1	1	2	28	4	2	3	1	0.672259	0.811866	0.276128	0.391618	10.6667	10.6667	1.23421	-0.6481	-0.577423	-0.702727	1.24728	0.741689	0.91322	9.33333	-9.33333	0.000609643	0.000621659	0.000515651	0.000809896	0.000683632
	capsule	CD3(+) other markers (-)	-0.291646	-10.0525	-10.1628	1.30436	-7.91833	1.24587	-8.18452	1.38139	-8.22233	2.87171e-06	0	0	2.47275e-05	0	6.05769e-06	0	9.09187e-06	0	1	0	0	8	0	2	0	3	0	0.323293	0.604975	0.28269	0.399407	3	3	5.04628	-0.796182	-0.090767	-0.796182	1.27605	0.734828	0.913701	2.33333	-2.33333	0.000155788	0.00026909	0.000300718	6.49401e-05	1.44039e-05
	CD106(-)CD16/32(-)Ly6C(+)CD31(+) stroma	ERTR7(+) stroma	3.28417	-8.71884	-8.51236	1.34067	0.54488	0.520678	1.6283	1.53626	0.959292	1.14868e-05	0	0	9.58192e-05	0.000160472	5.45192e-05	0.000120055	7.87962e-05	0.000155418	4	0	0	31	49	18	42	26	50	0.242283	0.511636	0.0325475	0.111378	31.3333	31.3333	5.45109	0.308051	-0.464524	0.970234	1.25203	0.740554	0.914802	6.66667	6.66667	9.00507e-07	3.55234e-06	2.82807e-06	3.61809e-05	0.000208303
	CD106(+)CD16/32(+)Ly6C(-)CD31(+) stroma	CD8(+) T cells	-1.17677	-0.812882	-0.975103	-0.416163	-0.940047	-1.0145	-1.45706	-0.925001	-1.44803	0.000485318	0.000630931	0.000741534	0.000435823	0.000288195	0.000466442	0.000408757	0.000327307	0.000475578	169	220	261	141	88	154	143	108	153	0.410541	0.636001	0.0737058	0.184512	89	-89	0.198014	0.125247	-0.729332	0.826337	1.23044	0.745712	0.915192	7	7	0.000960841	0.000850785	0.0010709	0.00100936	0.00057948
	CD8(+) T cells	CD4(+)CD8(-)cDC	-0.300242	-0.204298	-0.324026	0.3959	-0.0706564	-0.0852793	-0.564584	0.148115	-0.563709	0.000832795	0.000840286	0.000883591	0.0016722	0.00348454	0.00162043	0.00310427	0.00255785	0.00300578	290	293	311	541	1064	535	1086	844	967	0.0930683	0.293165	0.0834408	0.193313	415.333	415.333	0.356177	0.796157	0.28145	0.703381	1.20783	0.751128	0.915892	252.333	252.333	0.00644493	0.00642263	0.00784884	0.00232578	0.00568733
	NK cells	ERTR7(+) stroma	0.0182914	-0.114754	0.348455	0.154265	-0.302181	0.0546061	0.0649129	0.12252	-0.200688	0.000301529	0.00029539	0.000335253	0.000649098	0.000225971	0.000172644	0.000148639	0.000212144	0.000503553	105	103	118	210	69	57	52	70	162	0.587376	0.745061	0.811533	0.843181	3.33333	3.33333	-0.115101	-0.768425	-0.52516	0.591129	1.2157	0.749241	0.916547	17.3333	-17.3333	0.000609643	0.000621659	0.000515651	0.000809896	0.000683632
	CD11c(+) B cells	marginal zone mphs	-0.325061	-0.803233	0.2792	-0.186746	-9.27747	-0.0695632	2.15782	-9.64902	-6.19181	4.02039e-05	2.29429e-05	5.39814e-05	1.23638e-05	0	3.02884e-06	5.71688e-06	0	0	14	8	19	4	0	1	2	0	0	0.398533	0.641045	0.0251417	0.0976861	12	-12	-2.89489	0.0909344	-0.796182	-0.796182	1.27608	0.734821	0.916707	1	-1	0.000188206	0.000230902	0.000138575	8.99885e-05	6.64796e-05
	plasma cells	CD106(+)CD16/32(+)Ly6C(-)CD31(-) stroma	1.32253	1.12599	1.31103	1.04082	0.983767	1.33842	1.83669	1.17154	1.14839	0.000399167	0.000367087	0.000298318	0.000290549	0.000389718	0.0042737	0.000634574	0.00362463	0.00289698	139	128	105	94	119	1411	222	1196	932	0.356955	0.642519	0.378962	0.469611	417.333	417.333	-0.132178	-0.447594	0.86869	0.548366	1.25567	0.739686	0.916725	242	242	0.000252142	0.000329479	0.0003224	0.000151218	0.000232678
	NK cells	CD4(+) T cells	-0.565178	-0.68955	-0.550645	-0.179203	-0.500792	-0.744236	-0.581676	-0.569895	-0.760958	0.00130088	0.00110413	0.00119043	0.00100765	0.000962833	0.000702692	0.000908984	0.00104253	0.000801955	453	385	419	326	294	232	318	344	258	0.495119	0.680564	0.0501142	0.144904	135	-135	0.127047	0.108874	0.919937	-0.541128	1.15096	0.764789	0.923611	22.6667	22.6667	0.000609643	0.000621659	0.000515651	0.000809896	0.000683632
	FDCs	ERTR7(+) stroma	-4.08449	-14.5694	-4.56237	-2.95203	-11.6876	-1.40827	-0.431955	-11.8704	-0.495745	1.14868e-05	0	2.84113e-06	1.54547e-05	0	6.05769e-06	2.85844e-06	0	6.2167e-06	4	0	1	5	0	2	1	0	2	0.636716	0.786532	0.694456	0.744346	0.666667	0.666667	2.38943	-0.553771	-0.920838	-0.12252	1.16962	0.7603	0.924095	1.33333	-1.33333	0.00140479	0.00113586	0.000592952	0.000434171	8.75314e-05
	megakaryocytes	CD31(hi) vascular	-8.90731	1.91177	0.29694	-9.73815	-0.0438	-0.557593	-10.2494	0.246346	0.599625	0	1.14715e-05	2.84113e-06	0	1.30998e-05	6.05769e-06	0	6.06125e-06	9.32505e-06	0	4	1	0	4	2	0	2	3	0.805443	0.874877	0.768256	0.804943	0.333333	0.333333	-1.21365	-0.974035	-0.0495067	0.448325	1.15219	0.764492	0.926212	0.333333	-0.333333	9.45532e-05	5.59493e-05	5.09053e-05	0.000257905	0.000421037
	CD106(+)CD16/32(-)Ly6C(+)CD31(+)	CD106(+)CD16/32(-)Ly6C(+)CD31(+)	2.59671	2.86673	2.91917	2.49915	3.38003	3.21222	3.72878	2.69524	3.30104	0.00143585	0.00175514	0.00242064	0.00166911	0.00583595	0.000987403	0.000954719	0.00246087	0.000907638	500	612	852	540	1782	326	334	812	292	0.457976	0.653264	0.567414	0.64135	228	228	0.236263	-0.714775	-0.140948	-0.732712	1.06764	0.784892	0.93006	403.333	-403.333	0.000644763	0.000615443	0.00074284	0.000693932	0.000941794
	CD106(+)CD16/32(+)Ly6C(-)CD31(+) stroma	CD4(+)MHCII(+)	-1.60651	-10.4167	-11.8075	-0.0732062	0.176818	-1.67938	-0.515606	-0.190005	-1.04348	5.74341e-06	0	0	3.70913e-05	3.60244e-05	3.02884e-06	2.5726e-05	1.81837e-05	6.2167e-06	2	0	0	12	11	1	9	6	2	0.0843106	0.272388	0.107376	0.213038	7.33333	7.33333	7.4183	0.0177882	-0.371683	-0.989645	1.11786	0.772764	0.93027	2.33333	-2.33333	0.000960841	0.000850785	0.0010709	0.00100936	0.00057948
	FDCs	no id	-1.58825	-2.03097	-3.34352	-0.973045	-10.3746	-1.17966	-8.54012	-2.268	-8.43307	4.30756e-05	1.72072e-05	2.84113e-06	4.01822e-05	0	3.02884e-06	0	3.03062e-06	0	15	6	1	13	0	1	0	1	0	0.586983	0.747069	0.723416	0.770955	2.66667	-2.66667	-1.85486	-0.643707	-0.508267	-0.643707	1.08705	0.780201	0.930334	4.33333	-4.33333	0.00140479	0.00113586	0.000592952	0.000434171	8.75314e-05
	FDCs	CD4(+)CD8(-)cDC	-3.76218	-13.3712	-2.3899	-1.90783	-2.86187	-1.82027	-0.0276676	-0.909027	-9.50857	5.74341e-06	0	8.52338e-06	3.09094e-05	3.27494e-06	3.02884e-06	5.71688e-06	2.12144e-05	0	2	0	3	10	1	1	2	7	0	0.28202	0.573138	0.469654	0.55437	2.33333	2.33333	4.31111	-0.417284	0.54972	-0.774003	1.0754	0.783016	0.930755	1	-1	0.00140479	0.00113586	0.000592952	0.000434171	8.75314e-05
	FDCs	marginal zone mphs	-0.179717	-0.994586	-1.04715	0.62482	0.731334	0.182913	-6.16708	0.521248	-4.69798	0.000350348	9.46397e-05	6.25048e-05	0.000136001	9.82482e-06	3.02884e-06	0	1.51531e-05	0	122	33	22	44	3	1	0	5	0	0.0185945	0.127795	0.301302	0.414707	43	-43	1.25351	-0.662576	-0.46023	-0.662576	1.08983	0.779531	0.932477	14.3333	-14.3333	0.00140479	0.00113586	0.000592952	0.000434171	8.75314e-05
	CD11c(+) B cells	megakaryocytes	0.236066	-0.155586	1.25135	-0.736436	0.0653629	-9.48708	-0.0198049	-9.19637	0.931986	5.74341e-06	2.86787e-06	5.68225e-06	3.09094e-06	6.54988e-06	0	2.85844e-06	0	3.10835e-06	2	1	2	1	2	0	1	0	1	0.282636	0.571318	0.504277	0.580541	0.666667	-0.666667	-3.83	-0.108393	-0.980756	-0.0321233	0.974663	0.807382	0.933304	0.333333	-0.333333	0.000188206	0.000230902	0.000138575	8.99885e-05	6.64796e-05
	FDCs	FDCs	2.3022	2.65097	2.88315	2.51664	3.55328	4.00805	6.08882	3.86023	6.87333	0.00505995	0.00482949	0.00148307	0.000649098	5.89489e-05	4.84615e-05	1.71506e-05	0.00019396	1.24334e-05	1762	1684	522	210	18	16	6	64	4	0.188953	0.449208	0.0392601	0.125162	1241.33	-1241.33	0.747215	-0.683611	-0.169317	-0.697333	0.982265	0.805543	0.934035	56.6667	-56.6667	0.00140479	0.00113586	0.000592952	0.000434171	8.75314e-05
	plasma cells	CD106(-)CD16/32(-)Ly6C(+)CD31(+) stroma	-5.28806	-6.90547	-6.71234	-8.52842	-1.17947	0.825741	-9.66761	-1.61939	-9.66658	0	0	0	0	3.27494e-06	4.54327e-05	0	3.03062e-06	0	0	0	0	0	1	15	0	1	0	0.311796	0.598268	0.329291	0.437101	5.33333	5.33333	3.34124	-0.640768	-0.521161	-0.640768	1.09278	0.778818	0.934582	5	-5	0.000252142	0.000329479	0.0003224	0.000151218	0.000232678
	CD4(-)CD8(+)cDC	CD4(+)CD8(-)cDC	0.55801	0.49729	0.678066	0.240336	0.0879644	0.20521	-0.0998768	0.18147	-0.0548208	5.74341e-05	5.16216e-05	3.40935e-05	0.000763463	0.00148682	0.000499759	0.000617423	0.000603094	0.000652754	20	18	12	247	454	165	216	199	210	0.00471602	0.0660243	0.0422116	0.131208	272	272	-0.399952	-0.585566	-0.613604	-0.516434	0.9861	0.804615	0.935829	80.3333	-80.3333	0.000188206	0.000195379	0.000111237	0.00124128	0.00207859
	capsule	CD106(+)CD16/32(+)Ly6C(-)CD31(+) stroma	-0.776987	-0.805417	0.248257	0.16428	-8.64587	0.894096	1.64868	-9.47882	0.460687	1.72302e-05	2.58108e-05	9.37572e-05	2.16366e-05	0	9.08653e-06	8.57532e-06	0	1.24334e-05	6	9	33	7	0	3	3	0	4	0.536313	0.711321	0.230251	0.347707	12.6667	-12.6667	-2.08445	-0.153319	-0.942624	0.201793	0.952767	0.812679	0.936563	1	-1	0.000155788	0.00026909	0.000300718	6.49401e-05	1.44039e-05
	CD4(-)CD8(-) cDC	FDCs	-11.0083	-11.484	-10.0506	-0.529209	-8.52409	-8.65196	-6.84263	-11.3998	-7.70044	0	0	0	1.23638e-05	0	0	0	0	0	0	0	0	4	0	0	0	0	0	0.143083	0.389104	0.373901	0.464884	1.33333	1.33333	4.94591	-0.57735	-0.57735	-0.57735	1	0.801252	0.937688	1.33333	-1.33333	5.04284e-05	9.5025e-05	4.71345e-05	0.000169772	8.64234e-05
	capsule	CD4(+)MHCII(+)	-9.66698	0.672034	-10.5015	0.878623	-7.72625	-6.85037	-7.90424	-8.01517	-7.70807	0	5.73574e-06	0	6.18188e-06	0	0	0	0	0	0	2	0	2	0	0	0	0	0	0.69065	0.810763	0.960344	0.968131	0	0	1.93282	-0.57735	-0.57735	-0.57735	1	0.801252	0.937688	0.666667	-0.666667	0.000155788	0.00026909	0.000300718	6.49401e-05	1.44039e-05
	CD3(+) other markers (-)	ERTR7(+) stroma	-0.248747	-0.338516	0.475696	0.232426	-1.4543	-0.370398	0.238292	0.146402	0.463253	3.73322e-05	3.72823e-05	7.95516e-05	0.000318367	2.94745e-05	0.000124183	0.000168648	0.000139409	0.000298402	13	13	28	103	9	41	59	46	96	0.425408	0.63559	0.286312	0.401482	33	33	-0.49357	0.0767737	-0.121764	0.957815	0.93813	0.816218	0.937782	16	16	9.81552e-05	9.68012e-05	0.000107467	0.000367376	0.000280322
	no id	no id	0.673741	0.770046	0.599297	0.866456	0.997531	0.563915	1.17053	0.73228	0.474243	0.000172302	0.000108979	0.000142056	0.000513096	0.000176847	0.000193846	0.000177223	0.00043641	0.000254885	60	38	50	166	54	64	62	144	82	0.403933	0.638857	0.238499	0.355841	45.3333	45.3333	0.128273	-0.619653	0.748683	-0.209651	0.98845	0.804047	0.938054	1.33333	1.33333	0.000618648	0.000457364	0.000597666	0.000906379	0.000567292
	capsule	B cells	-1.00371	-1.19244	-1.52515	-0.669661	-1.69731	-0.599642	-0.824624	-0.405933	-0.174931	0.000447986	0.000610856	0.000451739	0.000247275	9.82482e-06	4.24038e-05	1.14338e-05	5.75819e-05	1.55418e-05	156	213	159	80	3	14	4	19	5	0.550287	0.724768	0.0116589	0.0658907	143.667	-143.667	0.251561	-0.686757	-0.328248	-0.654843	1.0082	0.799267	0.941193	23	-23	0.000155788	0.00026909	0.000300718	6.49401e-05	1.44039e-05
	NK cells	CD106(+)CD16/32(+)Ly6C(-)CD31(+) stroma	0.497568	0.360732	0.438565	0.0728437	-0.0790377	0.437388	0.486157	0.574076	0.058385	0.000246967	0.000197883	0.00020172	0.000247275	8.18735e-05	0.000139327	9.7187e-05	0.000151531	0.000102576	86	69	71	80	25	46	34	50	33	0.142359	0.395673	0.308956	0.422127	25	-25	-0.288557	-0.702245	-0.0551032	-0.638077	0.903327	0.824625	0.941717	11.3333	-11.3333	0.000609643	0.000621659	0.000515651	0.000809896	0.000683632
	CD4(+) T cells	CD4(+)CD8(-)cDC	-0.0878392	-0.00853092	0.0136806	0.52881	0.272394	0.159878	-0.134606	0.226166	-0.0833691	0.00236054	0.00216524	0.00269907	0.00432423	0.00903556	0.00558519	0.0067888	0.00687649	0.0085231	822	755	950	1399	2759	1844	2375	2269	2742	0.037395	0.185991	0.05098	0.144057	1158.33	1158.33	0.347924	0.194264	0.230217	0.905339	0.910377	0.822923	0.942621	461.333	461.333	0.014771	0.0135992	0.0170844	0.00527128	0.0104838
	megakaryocytes	CD4(+) T cells	-0.726601	-0.500798	-1.09097	-0.801765	-0.937153	-1.48618	-1.51689	-1.06203	-1.36385	0.000172302	0.00012045	6.8187e-05	0.000173093	0.000389718	0.000178702	0.000174365	0.000206082	0.000155418	60	42	24	56	119	59	61	68	50	0.326936	0.608778	0.17642	0.284869	36	36	-0.302242	-0.589611	-0.33275	-0.743054	1.01049	0.798713	0.94348	18.3333	-18.3333	9.45532e-05	5.59493e-05	5.09053e-05	0.000257905	0.000421037
	FDCs	CD106(+)CD16/32(-)Ly6C(+)CD31(+)	-1.30391	-3.06533	-3.60137	-2.2128	-10.9316	-9.87995	1.80054	-1.45826	-7.65469	6.31775e-05	8.60361e-06	2.84113e-06	9.27283e-06	0	0	5.71688e-06	6.06125e-06	0	22	3	1	3	0	0	2	2	0	0.151341	0.402866	0.325887	0.434128	7.66667	-7.66667	-5.01792	0.490494	0.554817	-0.57735	0.88174	0.829832	0.944809	0.333333	0.333333	0.00140479	0.00113586	0.000592952	0.000434171	8.75314e-05
	CD4(+)MHCII(+)	CD3(+) other markers (-)	-0.0225897	-8.25622	-0.301226	0.645659	-10.7039	-0.229063	-1.54387	-0.737361	-9.03338	2.87171e-06	0	2.84113e-06	2.78185e-05	0	6.05769e-06	5.71688e-06	6.06125e-06	0	1	0	1	9	0	2	2	2	0	0.906225	0.933387	0.331352	0.438278	3	3	-0.569085	-0.381097	-0.357557	-0.77188	0.868881	0.83293	0.945488	2.33333	-2.33333	0.000117966	4.35161e-05	0.000151773	0.000140085	0.00023157
	granulocytes	no id	-0.279357	0.200298	-0.0221894	-0.120557	-0.530182	-0.0275131	-0.421145	-0.230674	-0.13389	7.75361e-05	0.000131922	8.23927e-05	0.000695462	0.000216146	0.000421009	0.000234392	0.000518237	0.000438277	27	46	29	225	66	139	82	171	141	0.406386	0.634768	0.0682718	0.175623	109.333	109.333	-0.192335	-0.872412	0.307823	-0.02465	0.856465	0.835919	0.94604	12	-12	0.000696992	0.00095025	0.000625946	0.00318485	0.00306582
	CD106(-)CD16/32(-)Ly6C(+)CD31(+) stroma	CD4(+)MHCII(+)	-4.52147	-4.86125	-5.95718	-8.45293	-10.3993	1.89066	-9.71752	0.529948	-7.88501	0	0	0	0	0	9.08653e-06	0	3.03062e-06	0	0	0	0	0	0	3	0	1	0	0.894813	0.929229	0.373901	0.464884	1	1	-0.540556	-0.57735	0.000339448	-0.57735	0.666667	0.881015	0.94609	0.666667	-0.666667	9.00507e-07	3.55234e-06	2.82807e-06	3.61809e-05	0.000208303
	CD106(+)CD16/32(-)Ly6C(+)CD31(+)	CD4(+)CD8(-)cDC	0.399215	-0.0503854	0.395381	0.144884	-0.228866	0.2819	0.446144	0.0797411	0.224761	0.000169431	9.46397e-05	0.000173309	0.000389459	0.000494516	0.000166586	0.000222958	0.000363675	0.000267318	59	33	61	126	151	55	78	120	86	0.441697	0.639699	0.11048	0.21463	59.6667	59.6667	-0.182098	-0.759778	0.0805463	-0.494873	0.828649	0.842603	0.947928	16	-16	0.000644763	0.000615443	0.00074284	0.000693932	0.000941794
	FDCs	CD11c(+) B cells	-1.76607	-12.3799	-11.1119	0.142153	-8.24726	-8.22736	-6.49193	0.350974	-5.21716	1.14868e-05	0	0	1.23638e-05	0	0	0	3.03062e-06	0	4	0	0	4	0	0	0	1	0	0.532395	0.708611	0.96105	0.963633	0	0	2.97514	-0.57735	-0.152787	-0.57735	0.690011	0.875551	0.948305	1	-1	0.00140479	0.00113586	0.000592952	0.000434171	8.75314e-05
	capsule	no id	-2.07305	-0.95617	-1.01807	-0.543169	-8.57124	-9.09037	-8.40416	-9.87487	-0.809483	2.87171e-06	1.14715e-05	1.42056e-05	9.27283e-06	0	0	0	0	3.10835e-06	1	4	5	3	0	0	0	0	1	0.166038	0.429879	0.235484	0.352753	2.33333	-2.33333	-4.71917	-0.57735	-0.57735	0.00325183	0.666677	0.881012	0.948783	0.666667	-0.666667	0.000155788	0.00026909	0.000300718	6.49401e-05	1.44039e-05
	no id	CD106(-)CD16/32(+)Ly6C(+)CD31(-)	0.231878	0.376455	0.738082	0.446992	-0.949933	0.293834	0.116899	-0.0501607	-0.0389039	1.72302e-05	2.29429e-05	2.2729e-05	0.000293639	3.92993e-05	0.000245336	0.000105762	0.000184868	0.00026421	6	8	8	95	12	81	37	61	85	0.329342	0.607274	0.0924253	0.19813	55.3333	55.3333	-0.518507	-0.644052	-0.0584135	0.528972	0.698026	0.873668	0.948984	1.66667	-1.66667	0.000618648	0.000457364	0.000597666	0.000906379	0.000567292
	NK cells	FDCs	-3.64367	-4.16832	-3.23418	-2.76863	-10.6065	-9.86187	-8.36757	-1.76446	-7.82267	5.74341e-06	2.86787e-06	2.84113e-06	6.18188e-06	0	0	0	3.03062e-06	0	2	1	1	2	0	0	0	1	0	0.181092	0.441632	0.482984	0.564743	0.666667	-0.666667	-4.06359	-0.57735	0.271775	-0.57735	0.740529	0.863632	0.948991	0.333333	-0.333333	0.000609643	0.000621659	0.000515651	0.000809896	0.000683632
	CD4(-)CD8(-) cDC	capsule	-8.78518	-10.0038	-0.124106	0.673857	-6.72071	-7.35223	-6.70666	-0.585775	-9.28729	0	0	2.84113e-06	6.18188e-06	0	0	0	3.03062e-06	0	0	0	1	2	0	0	0	1	0	0.672651	0.807181	0.649124	0.703846	0.333333	0.333333	1.83798	-0.57735	0.271775	-0.57735	0.740529	0.863632	0.948991	0.333333	-0.333333	5.04284e-05	9.5025e-05	4.71345e-05	0.000169772	8.64234e-05
	CD106(-)CD16/32(+)Ly6C(+)CD31(-)	CD4(+)MHCII(+)	-9.15373	-8.59201	-9.21537	-1.181	0.777449	-0.761967	0.18395	0.183583	-1.07106	0	0	0	9.27283e-06	9.49733e-05	9.08653e-06	6.86026e-05	3.63675e-05	9.32505e-06	0	0	0	3	29	3	24	12	3	0.000164357	0.0124254	0.257007	0.37301	11.6667	11.6667	8.59853	0.622313	-0.028467	-0.574414	0.718035	0.868954	0.94932	1.33333	1.33333	9.18517e-05	0.000136765	8.01287e-05	0.000756089	0.00084429
	F4/80(+) mphs	FDCs	-2.89118	-15.8885	-4.97364	-2.21333	-2.38255	-11.7024	-9.91541	-1.45471	0.329372	0.000120612	0	5.68225e-06	3.09094e-05	3.27494e-06	0	0	9.09187e-06	3.10835e-06	42	0	2	10	1	0	0	3	1	0.651962	0.794973	0.490555	0.570022	11	-11	2.48502	-0.671098	-0.135631	-0.488031	0.706943	0.87157	0.949433	2.33333	-2.33333	0.0060442	0.00763575	0.00589276	0.00232393	0.00183373
	CD106(-)CD16/32(-)Ly6C(+)CD31(+) stroma	CD8(+) T cells	-8.52843	0.447611	-9.89969	0.723198	-0.307704	-0.361078	-0.748506	0.271795	-0.851504	0	8.60361e-06	0	4.94551e-05	0.000193222	7.57211e-05	9.14701e-05	8.78881e-05	4.04086e-05	0	3	0	16	59	25	32	29	13	0.1393	0.39004	0.0801275	0.190367	32.3333	32.3333	6.01164	-0.191525	-0.238315	-0.858507	0.830511	0.842156	0.950254	8.66667	-8.66667	9.00507e-07	3.55234e-06	2.82807e-06	3.61809e-05	0.000208303
	FDCs	CD106(+)CD16/32(+)Ly6C(-)CD31(-) stroma	-4.64438	-3.34889	-2.85636	-2.06179	-1.7239	-12.2744	0.204211	-2.55749	-1.50938	5.74341e-06	1.43393e-05	8.52338e-06	3.70913e-05	9.82482e-06	0	5.71688e-06	9.09187e-06	3.10835e-06	2	5	3	12	3	0	2	3	1	0.646007	0.792827	0.620182	0.680377	1.66667	1.66667	-1.73683	-0.516305	-0.34068	-0.652046	0.807798	0.847601	0.950721	3	-3	0.00140479	0.00113586	0.000592952	0.000434171	8.75314e-05
	CD106(-)CD16/32(-)Ly6C(+)CD31(+) stroma	CD4(+)CD8(-)cDC	2.91339	-7.5207	-7.43844	-0.132801	0.487877	-0.00914711	1.43047	0.385884	0.13522	2.87171e-06	0	0	1.54547e-05	0.000222696	2.42307e-05	0.000131488	3.03062e-05	2.79752e-05	1	0	0	5	68	8	46	10	9	0.29967	0.586919	0.270288	0.389256	26.6667	26.6667	4.13056	0.375665	-0.487666	-0.507556	0.636556	0.888015	0.950906	5.33333	-5.33333	9.00507e-07	3.55234e-06	2.82807e-06	3.61809e-05	0.000208303
	CD4(+)MHCII(+)	ERTR7(+) stroma	-1.18682	-2.08239	-0.797323	-0.183679	-1.26222	-0.484897	-1.36173	-0.572574	-0.642391	1.72302e-05	2.86787e-06	3.12524e-05	8.03645e-05	2.94745e-05	1.81731e-05	2.5726e-05	2.72756e-05	5.90587e-05	6	1	11	26	9	6	9	9	19	0.226036	0.493881	0.286748	0.400588	7.66667	7.66667	0.711911	-0.511472	-0.464696	0.494668	0.722243	0.86796	0.950982	1.33333	-1.33333	0.000117966	4.35161e-05	0.000151773	0.000140085	0.00023157
	FDCs	CD4(+)MHCII(+)	-0.888019	-10.7118	-11.2176	-0.612117	-9.52962	-8.15009	-8.04021	-0.408293	-6.12122	1.72302e-05	0	0	9.27283e-06	0	0	0	3.03062e-06	0	6	0	0	3	0	0	0	1	0	0.746617	0.847511	0.705065	0.753551	1	-1	1.50852	-0.57735	-0.0112665	-0.57735	0.666794	0.880985	0.951464	0.666667	-0.666667	0.00140479	0.00113586	0.000592952	0.000434171	8.75314e-05
	CD106(+)CD16/32(+)Ly6C(-)CD31(+) stroma	CD106(+)CD16/32(-)Ly6C(+)CD31(+)	0.367162	0.663666	0.877606	0.197907	-1.22518	-0.464897	-0.377726	-0.198484	-0.0512657	0.000229737	0.000266712	0.000451739	0.000241093	3.60244e-05	5.7548e-05	3.14429e-05	0.000103041	7.77088e-05	80	93	159	78	11	19	11	34	25	0.0604185	0.240402	0.0966987	0.202633	74.6667	-74.6667	-1.13353	-0.710857	-0.0755472	-0.300328	0.601222	0.896153	0.954213	12.6667	-12.6667	0.000960841	0.000850785	0.0010709	0.00100936	0.00057948
	capsule	ERTR7(+) stroma	2.30918	1.54619	1.27163	1.0959	2.03415	1.27771	2.00651	1.58255	0.168652	0.000743772	0.000651006	0.000474468	0.00013291	4.91241e-05	2.42307e-05	2.85844e-05	4.24287e-05	5.90587e-05	259	227	167	43	15	8	10	14	19	0.601102	0.757389	0.0029243	0.0363588	195.667	-195.667	-0.239743	-0.705526	-0.462375	-0.170301	0.740559	0.863625	0.954533	7.66667	-7.66667	0.000155788	0.00026909	0.000300718	6.49401e-05	1.44039e-05
	CD11c(+) B cells	CD106(-)CD16/32(-)Ly6C(+)CD31(+) stroma	-4.99407	-6.52937	-5.85147	-7.98634	-9.11692	1.40794	-8.16924	1.28921	-6.98095	0	0	0	0	0	6.05769e-06	0	3.03062e-06	0	0	0	0	0	0	2	0	1	0	0.875942	0.922301	0.373901	0.464884	0.666667	0.666667	0.559863	-0.57735	0.289184	-0.57735	0.750294	0.861315	0.954772	0.333333	-0.333333	0.000188206	0.000230902	0.000138575	8.99885e-05	6.64796e-05
	capsule	erythroblasts	0.200277	0.240041	0.613184	0.107683	-0.506723	0.288907	-0.256531	0.229719	0.184296	0.000155072	0.000344144	0.000491515	0.000306003	4.25742e-05	6.05769e-05	4.00182e-05	8.48575e-05	6.83837e-05	54	120	173	99	13	20	14	28	22	0.230289	0.494598	0.207977	0.32056	71.6667	-71.6667	-0.387878	-0.6548	-0.350122	-0.46206	0.764848	0.857855	0.956546	22.6667	-22.6667	0.000155788	0.00026909	0.000300718	6.49401e-05	1.44039e-05
	megakaryocytes	CD4(+)CD8(-)cDC	0.185809	0.932441	0.357496	-0.930202	-0.0461638	-0.307494	-0.0251917	-0.247409	-0.469144	2.01019e-05	2.29429e-05	1.13645e-05	4.94551e-05	0.000268545	4.84615e-05	8.86117e-05	5.75819e-05	5.59503e-05	7	8	4	16	82	16	31	19	18	0.0564809	0.229567	0.228773	0.34688	31.6667	31.6667	-0.919869	-0.264571	-0.509326	-0.522195	0.602098	0.895952	0.956694	15.3333	-15.3333	9.45532e-05	5.59493e-05	5.09053e-05	0.000257905	0.000421037
	CD11c(+) B cells	CD4(+)MHCII(+)	-0.660081	1.49331	0.564313	0.568741	-9.22944	-8.40257	-9.61884	-8.9692	1.59539	2.87171e-06	1.14715e-05	8.52338e-06	6.18188e-06	0	0	0	0	3.10835e-06	1	4	3	2	0	0	0	0	1	0.12672	0.368462	0.162968	0.272587	2	-2	-6.1536	-0.57735	-0.57735	0.293553	0.75284	0.860711	0.956908	0.333333	-0.333333	0.000188206	0.000230902	0.000138575	8.99885e-05	6.64796e-05
	CD106(-)CD16/32(-)Ly6C(+)CD31(+) stroma	megakaryocytes	-4.31842	-5.12392	-4.86469	0.145425	1.56962	-9.50284	1.96087	-8.90766	-8.54841	0	0	0	3.09094e-06	9.49733e-05	0	2.28675e-05	0	0	0	0	0	1	29	0	8	0	0	0.566816	0.738816	0.353296	0.457568	10	10	2.17308	-0.181988	-0.605753	-0.605753	0.766993	0.857344	0.958805	7.33333	-7.33333	9.00507e-07	3.55234e-06	2.82807e-06	3.61809e-05	0.000208303
	capsule	CD8(+) T cells	-2.26636	-2.02556	-1.70733	0.269	-0.102747	-1.3188	-1.30232	-0.484256	-1.44774	2.58454e-05	5.73574e-05	9.65983e-05	5.5637e-05	1.63747e-05	6.05769e-06	8.57532e-06	2.12144e-05	1.86501e-05	9	20	34	18	5	2	3	7	6	0.0331405	0.173988	0.253321	0.370544	12.6667	-12.6667	1.61557	-0.666965	-0.183821	-0.281843	0.558068	0.905961	0.961947	3	-3	0.000155788	0.00026909	0.000300718	6.49401e-05	1.44039e-05
	NK cells	no id	-0.242288	0.220778	0.230603	-0.180369	-0.278844	-0.764144	-0.144997	-0.268258	-0.277548	7.17927e-05	8.89039e-05	8.80749e-05	0.000166911	6.22239e-05	3.02884e-05	4.00182e-05	9.698e-05	6.52754e-05	25	31	31	54	19	10	14	32	21	0.115884	0.350433	0.936139	0.946287	1.33333	-1.33333	-0.477483	-0.65004	0.147	-0.296628	0.532149	0.911774	0.965407	5.33333	-5.33333	0.000609643	0.000621659	0.000515651	0.000809896	0.000683632
	plasma cells	megakaryocytes	0.635201	-9.74213	-9.51306	0.330845	0.178628	-1.77516	0.427652	-1.28517	0.192177	1.14868e-05	0	0	1.54547e-05	2.61995e-05	9.08653e-06	2.00091e-05	1.51531e-05	2.17585e-05	4	0	0	5	8	3	7	5	7	0.172571	0.431999	0.1061	0.211634	4	4	5.78477	0.357891	-0.203539	0.560147	0.483279	0.922549	0.971375	1	1	0.000252142	0.000329479	0.0003224	0.000151218	0.000232678
	CD4(+)CD8(-)cDC	CD4(+)CD8(-)cDC	1.58913	1.8407	1.88636	1.82178	1.93385	1.84282	1.82339	1.64148	1.4714	0.000591572	0.000625195	0.000687553	0.0051186	0.0134535	0.00250788	0.00549964	0.0035034	0.00593695	206	218	242	1656	4108	828	1924	1156	1910	0.39402	0.64476	0.124877	0.226113	1975.33	1975.33	0.094088	-0.267108	-0.616296	-0.190613	0.487501	0.921629	0.973116	534	-534	0.000689788	0.000612778	0.000663654	0.00171071	0.00294837
	erythroblasts	CD106(-)CD16/32(+)Ly6C(+)CD31(-)	0.987224	0.746	0.789097	0.241177	0.0555466	0.608418	0.284064	0.687883	0.6825	0.000203891	0.000301126	0.000161944	0.00411404	0.0043917	0.00567605	0.00506516	0.00442774	0.00442629	71	105	57	1331	1341	1874	1772	1461	1424	0.0392435	0.185426	0.000734849	0.0228416	1437.67	1437.67	-0.53906	0.405479	-0.359432	-0.361173	0.42405	0.935231	0.979272	37	37	0.00326884	0.00397063	0.00391405	0.015055	0.0221887
	CD4(+)MHCII(+)	CD4(+)CD8(-)cDC	0.116289	-0.191144	-0.0418551	0.205124	-1.27919	0.402329	-1.01456	0.0798421	-0.131161	2.29737e-05	5.73574e-06	2.2729e-05	8.34554e-05	4.25742e-05	3.33173e-05	4.85935e-05	6.36431e-05	4.04086e-05	8	2	8	27	13	11	17	21	13	0.748283	0.846859	0.093717	0.199751	11	11	-0.185009	-0.169498	0.394589	-0.476285	0.411278	0.937903	0.979357	0	0	0.000117966	4.35161e-05	0.000151773	0.000140085	0.00023157
	F4/80(+) mphs	capsule	-0.143014	-0.307584	-0.171614	0.78146	-9.78961	0.753577	0.529538	1.24744	1.04502	0.000203891	0.000381427	0.000338094	9.27283e-05	0	2.12019e-05	8.57532e-06	2.72756e-05	3.10835e-05	71	133	119	30	0	7	3	9	10	0.50976	0.688176	0.0110695	0.0655387	95.3333	-95.3333	-2.54412	-0.605131	-0.220247	-0.141874	0.434821	0.932959	0.979607	5	-5	0.0060442	0.00763575	0.00589276	0.00232393	0.00183373
	CD11c(+) B cells	no id	-0.0794572	0.183564	0.32656	-0.15992	-0.863996	-0.333587	0.477905	-0.232244	-0.0233654	2.58454e-05	3.15466e-05	2.55701e-05	1.85457e-05	3.27494e-06	9.08653e-06	1.14338e-05	1.21225e-05	6.2167e-06	9	11	9	6	1	3	4	4	2	0.0701216	0.247719	0.0233334	0.0946016	6.33333	-6.33333	-0.596057	0.146789	0.236146	-0.530082	0.358299	0.948716	0.982505	0	0	0.000188206	0.000230902	0.000138575	8.99885e-05	6.64796e-05
	CD106(-)CD16/32(-)Ly6C(+)CD31(+) stroma	CD4(+) T cells	-9.35789	0.389964	-0.775111	-0.787126	-1.083	-1.07572	-0.782571	-0.870897	-0.646157	0	1.72072e-05	5.68225e-06	2.47275e-05	0.000163747	9.99518e-05	0.000125771	6.97044e-05	8.70338e-05	0	6	2	8	50	33	44	23	28	0.502124	0.685209	0.0941327	0.199497	27.6667	27.6667	2.26573	0.425781	-0.379919	-0.130889	0.34276	0.951796	0.983002	1.33333	1.33333	9.00507e-07	3.55234e-06	2.82807e-06	3.61809e-05	0.000208303
	CD106(-)CD16/32(+)Ly6C(+)CD31(-)	CD3(+) other markers (-)	0.221606	-0.202558	1.02688	0.730123	0.396126	0.442964	0.389177	0.657439	1.02961	2.87171e-06	2.86787e-06	5.68225e-06	0.00016382	7.85986e-05	0.000184759	0.000111479	0.00014547	0.000127442	1	1	2	53	24	61	39	48	41	0.666319	0.807272	0.0129809	0.0672482	44.6667	44.6667	0.174427	-0.549762	0.0547268	-0.265874	0.375922	0.94517	0.984227	3.33333	-3.33333	9.18517e-05	0.000136765	8.01287e-05	0.000756089	0.00084429
	CD31(hi) vascular	CD31(hi) vascular	4.02513	3.67235	3.57054	4.16079	3.78583	4.35836	4.34847	4.43547	4.22251	0.000109125	0.000137658	0.000261384	9.27283e-05	0.000203046	0.000799615	0.000543104	0.000236389	0.000304618	38	48	92	30	62	264	190	78	98	0.186672	0.446594	0.432438	0.518648	59.3333	59.3333	0.345654	0.467988	-0.338528	-0.159116	0.358932	0.948589	0.985073	3.33333	3.33333	8.64486e-05	0.000113675	0.000176283	7.14341e-05	0.000141823
	CD4(-)CD8(+)cDC	CD4(+) T cells	-0.16102	0.0914056	0.00280291	0.437501	0.20479	-0.102975	-0.260373	0.115029	0.10529	0.000597315	0.000757117	0.000443216	0.00286221	0.00591127	0.00440091	0.00459923	0.00456109	0.00520649	208	264	156	926	1805	1453	1609	1505	1675	0.307984	0.593968	0.0127893	0.0681485	1185.33	1185.33	0.202043	0.136282	0.111263	0.5346	0.316749	0.956848	0.985528	201.667	201.667	0.000188206	0.000195379	0.000111237	0.00124128	0.00207859
	plasma cells	FDCs	-12.6567	-3.54555	-11.9728	-10.9966	-9.52025	-10.8244	-7.9903	-1.17141	-7.90279	0	2.86787e-06	0	0	0	0	0	1.21225e-05	0	0	1	0	0	0	0	0	4	0	0.739986	0.84506	0.373901	0.464884	0.333333	-0.333333	-1.0554				0	1	1	1.33333	1.33333	0.000252142	0.000329479	0.0003224	0.000151218	0.000232678
	capsule	CD31(hi) vascular	-9.37942	-10.2185	-1.44669	-8.3496	-7.24617	-7.90169	-7.37513	1.49371	-8.23492	0	0	2.84113e-06	0	0	0	0	3.03062e-06	0	0	0	1	0	0	0	0	1	0	0.785754	0.87615	0.373901	0.464884	0.333333	-0.333333	-0.81762				0	1	1	0.333333	0.333333	0.000155788	0.00026909	0.000300718	6.49401e-05	1.44039e-05
	granulocytes	FDCs	-13.6612	-13.7939	-12.6307	-14.0395	-12.103	-11.7571	-1.20094	-2.30426	-0.372806	0	0	0	0	0	0	2.85844e-06	9.09187e-06	3.10835e-06	0	0	0	0	0	0	1	3	1	0.413692	0.635672	#DIV/0!	#DIV/0!	0	0	0.728757				0	1	1	1.66667	1.66667	0.000696992	0.00095025	0.000625946	0.00318485	0.00306582
	FDCs	CD106(-)CD16/32(+)Ly6C(+)CD31(-)	-11.6459	-11.8685	-10.5826	-12.6097	-10.818	-10.8957	-9.07754	-1.4984	0.228289	0	0	0	0	0	0	0	6.06125e-06	3.10835e-06	0	0	0	0	0	0	0	2	1	0.920105	0.945108	#DIV/0!	#DIV/0!	0	0	-0.0754526				0	1	1	1	1	0.00140479	0.00113586	0.000592952	0.000434171	8.75314e-05
	NK cells	CD31(hi) vascular	0.388828	0.0670556	0.279946	-0.56815	-0.511895	0.424545	0.190892	0.215926	0.07239	2.01019e-05	2.00751e-05	2.84113e-05	9.27283e-06	1.30998e-05	3.02884e-05	2.00091e-05	1.81837e-05	1.55418e-05	7	7	10	3	4	10	7	6	5	0.239053	0.507652	0.492319	0.570295	2.33333	-2.33333	-0.463777	0.219363	0.0562896	-0.179742	0.0835957	0.993731	1.01797	0.333333	0.333333	0.000609643	0.000621659	0.000515651	0.000809896	0.000683632
	plasma cells	F4/80(+) mphs	0.985653	0.738262	0.913943	0.440326	0.110281	-0.121251	0.535417	-0.139595	0.703686	0.00103669	0.00139092	0.00111088	0.000154547	0.000104798	0.000560336	0.000214383	0.000324277	0.000295293	361	485	391	50	32	185	75	107	95	0.0146307	0.115217	0.00732773	0.0581541	323.333	-323.333	-0.736168	-0.235484	0.204293	0.0883057	0.104986	0.991232	1.01817	3.33333	3.33333	0.000252142	0.000329479	0.0003224	0.000151218	0.000232678
	CD11c(+) B cells	capsule	-0.929138	-1.68919	-10.3958	-8.55832	-6.44389	-6.92764	-6.35596	-7.2559	-6.80401	2.87171e-06	2.86787e-06	0	0	0	0	0	0	0	1	1	0	0	0	0	0	0	0	0.392487	0.650701	0.116117	0.218745	0.666667	-0.666667	-2.9719				0	1		0	0	0.000188206	0.000230902	0.000138575	8.99885e-05	6.64796e-05
	FDCs	CD106(+)CD16/32(+)Ly6C(-)CD31(+) stroma	-4.79182	-13.6933	-13.1747	-12.8882	-10.4492	-10.7146	-8.79627	-11.0824	-8.54912	2.87171e-06	0	0	0	0	0	0	0	0	1	0	0	0	0	0	0	0	0	0.802648	0.874354	0.373901	0.464884	0.333333	-0.333333	-0.797422				0	1		0	0	0.00140479	0.00113586	0.000592952	0.000434171	8.75314e-05
	FDCs	CD31(hi) vascular	-11.6026	-11.6987	-11.3732	-10.2458	-9.04954	-9.20141	-7.5111	-9.32029	-6.64807	0	0	0	0	0	0	0	0	0	0	0	0	0	0	0	0	0	0	0.00606801	0.0695063	#DIV/0!	#DIV/0!	0	0	2.05927				0	1		0	0	0.00140479	0.00113586	0.000592952	0.000434171	8.75314e-05
	FDCs	capsule	-12.1592	-12.508	-11.8688	-10.1446	-6.74407	-6.67516	-4.77733	-7.90544	-5.31018	0	0	0	0	0	0	0	0	0	0	0	0	0	0	0	0	0	0	0.0203384	0.128132	#DIV/0!	#DIV/0!	0	0	4.32405				0	1		0	0	0.00140479	0.00113586	0.000592952	0.000434171	8.75314e-05
	FDCs	CD106(-)CD16/32(-)Ly6C(+)CD31(+) stroma	-7.01368	-8.13778	-7.32442	-9.57264	-9.41711	-8.24312	-6.59061	-8.57076	-5.48712	0	0	0	0	0	0	0	0	0	0	0	0	0	0	0	0	0	0	0.0418654	0.188394	#DIV/0!	#DIV/0!	0	0	-1.58566				0	1		0	0	0.00140479	0.00113586	0.000592952	0.000434171	8.75314e-05
[truncated: 37 more columns]
